# Supplementary material for: Loss of Wave1 gene defines a subtype of lethal prostate cancer
Source: Oncotarget. 2015 Mar 31;6(14):12383–91. doi: 10.18632/oncotarget.3564 (PMC4494945; doi:10.18632/oncotarget.3564)
Supplement: Supplementary file 2 [file oncotarget-06-12383-s002.xls]

## Sheet: ST1
TYPE	PatientID	ABI1|10006	ABI2|10152	ABI3|51225	BRK1|55845	CYFIP1|23191	CYFIP2|26999	NCKAP1|10787	NCKAP1L|3071	WASF1|8936	WASF2|10163	WASF3|10810
TUMOR	TCGA-2A-A8VL-01A-21R	1131.79	1285.27	74.6653	3097.32	3274.97	417.611	2984.55	53.553	100.927	2634.91	681.256
TUMOR	TCGA-2A-A8VO-01A-11R	1216.69	1430.27	78.4254	3423.47	2300.26	1262.78	2278.32	76.4315	160.174	2205.22	686.554
TUMOR	TCGA-2A-A8VT-01A-11R	951.927	1963.24	107.353	2556.62	3197.79	2084.93	4415.44	144.853	167.647	4723.53	1529.04
TUMOR	TCGA-2A-A8VV-01A-11R	1452.52	1648.66	68.2433	3726.09	3156.14	1510.3	3320.39	71.5378	273.444	4357.22	1420.4
TUMOR	TCGA-2A-A8VX-01A-11R	1438.94	1612.29	20.1537	3119.28	2066.76	925.557	2368.06	19.6498	118.403	2646.68	1299.91
TUMOR	TCGA-2A-A8W1-01A-11R	1303.71	1587.53	33.5261	3470.66	3842.76	938.26	3693.07	33.9983	106.717	1972.38	1714.08
TUMOR	TCGA-2A-A8W3-01A-11R	1005.07	1861.79	185.647	3082.4	3979.15	1752.61	4078.51	92.8236	437.538	3502.76	1602.54
TUMOR	TCGA-2A-AAYF-01A-11R	1272.23	1474.53	76.4007	4059	3949.07	901.528	2526.74	55.6027	243.633	1812.82	1036.5
TUMOR	TCGA-2A-AAYO-01A-11R	1154.51	1555.32	202.412	3697.43	2852.12	1006.29	2523.34	355.532	235.973	1957	993.183
TUMOR	TCGA-2A-AAYU-01A-11R	1328.14	2116.8	50.7829	3631.82	3042.32	1540.41	3285.65	57.9771	207.363	4399.07	1436.73
TUMOR	TCGA-4L-AA1F-01A-11R	1404.94	1533.13	467.302	3014.29	3343.44	909.052	4413.6	792.984	306.626	4090.52	428.757
TUMOR	TCGA-CH-5737-01A-11R	1416.97	1877.24	105.62	3479.47	3703.87	1413.31	5108.81	65.3647	251.495	3606.22	1033.88
TUMOR	TCGA-CH-5738-01A-11R	1427.77	1646.49	177.514	2841.22	3985.76	1157.83	3789.63	507.611	254.304	4303.22	1102.65
TUMOR	TCGA-CH-5739-01A-11R	1304.26	1713.83	90.2226	2313.59	3482.91	1251.19	4066.77	239.269	198.331	4731.32	1588.63
TUMOR	TCGA-CH-5740-01A-11R	1210.88	2154.41	81.0437	1865.23	3820.11	1967.15	3334.46	157.79	427.322	3949.65	1408.44
TUMOR	TCGA-CH-5741-01A-11R	1308.54	1536.57	72.8769	4299.73	2475.25	1090.59	3294.85	54.401	230.948	3018.23	1454.97
TUMOR	TCGA-CH-5743-01A-21R	1637.41	1678.63	206.766	3139.8	2811.18	674.491	4289.61	332.413	160.856	4977.91	447.704
TUMOR	TCGA-CH-5744-01A-11R	1189.94	1645.63	140.083	2972.03	3740.87	1641.24	3226.31	145.631	225.381	4952.61	1111.65
TUMOR	TCGA-CH-5745-01A-11R	1293.18	1286.22	137.371	2949.72	3700.32	1012.27	3289.39	318.29	230.8	3771.58	791.37
TUMOR	TCGA-CH-5746-01A-11R	1446.99	1806.91	73.416	2870.6	3437.48	984.914	3830.71	93.1948	227.958	4980.56	1266.17
TUMOR	TCGA-CH-5748-01A-11R	1490.98	1809.01	72.1435	2975.81	4397.83	1082.99	3630.94	113.011	219.767	4245.2	1072.14
TUMOR	TCGA-CH-5750-01A-11R	1138.29	1298.73	80.6069	2923.27	3560.23	1184.3	3316.16	363.576	409.235	4209.59	1038.31
TUMOR	TCGA-CH-5752-01A-11R	1053.11	1935.2	92.8433	2766.92	5229.85	2684.07	4587.04	109.284	609.284	4191.81	1499.68
TUMOR	TCGA-CH-5753-01A-11R	1789.68	1742.69	54.4157	1538.86	4320.98	991.012	5583.15	175.698	144.34	3644.01	880.797
TUMOR	TCGA-CH-5754-01A-11R	1188.8	2406.84	348.034	3408.91	3805.51	1180.01	3604.92	467.385	107.808	3301.97	1146.25
TUMOR	TCGA-CH-5761-01A-11R	1520.72	1656.68	152.366	3600.11	3845.45	1218.93	4504.46	204.964	553.471	3468.44	1479.2
TUMOR	TCGA-CH-5762-01A-11R	1315.29	2210.26	115.37	2390.1	3387.71	941.62	5028.76	320.66	279.517	4531.23	1352.62
TUMOR	TCGA-CH-5763-01A-11R	1264.39	1932.51	85.6847	3083.27	3570.66	1024.07	4861.91	175.055	210.526	4274.56	634.343
TUMOR	TCGA-CH-5764-01A-21R	1533.04	2208.35	88.8559	2849.1	3567.28	1724.95	4651.49	160.593	149.995	5330.54	1614.08
TUMOR	TCGA-CH-5765-01A-11R	1177.23	1692.09	54.9335	2990.9	3831.35	1364.59	5101.82	94.1218	239.328	4747.73	2598.67
TUMOR	TCGA-CH-5766-01A-11R	1471.99	1610.63	89.0576	3062.48	3409.73	994.132	4928.2	214.014	116.672	4086.3	1018.99
TUMOR	TCGA-CH-5767-01A-11R	1581.35	1126.69	56.5967	4250.75	4013.49	1022.49	4187.03	94.078	143.553	3801.72	970.765
TUMOR	TCGA-CH-5768-01A-11R	1426.49	1702.42	76.8467	3132.18	3350.58	898.567	3391.7	148.638	253.122	5623.29	1315.83
TUMOR	TCGA-CH-5769-01A-11R	1532.24	1866.12	107.488	3948.17	3677.79	608.94	4082.65	130.217	231.075	3575.51	1210.78
TUMOR	TCGA-CH-5771-01A-21R	1198.76	1483.79	268.411	2853.64	4199.63	992.358	3825.61	463.641	187.587	5005.79	554.655
TUMOR	TCGA-CH-5772-01A-11R	1415.15	1530.43	102.767	3419.76	4117	770.751	4669.57	94.8617	327.273	1754.15	899.605
TUMOR	TCGA-CH-5788-01A-11R	777.778	772.727	35.3535	2941.56	3240.98	488.456	3452.38	95.2381	183.261	4815.3	590.909
TUMOR	TCGA-CH-5789-01A-11R	1279.37	1905.51	136.108	2843.09	3773.31	514.542	4366.02	263.479	154.5	4376.6	727.44
TUMOR	TCGA-CH-5790-01A-11R	1343.68	1670.62	64.7358	3158.46	3693.75	855.71	4261.69	188.768	269.823	5394.83	1720.67
TUMOR	TCGA-CH-5791-01A-11R	1209.52	1808.23	105.998	3851.26	3212.99	1390.51	3721.9	164.696	220.544	4181.79	1211
TUMOR	TCGA-CH-5792-01A-11R	1117.43	1282.08	294.835	3163.36	4117.39	1147.67	3726.76	578.597	161.708	5259.91	679.794
TUMOR	TCGA-CH-5794-01A-11R	1040.89	1902.35	97.0334	3220.33	3134.43	1464.77	3035.54	134.734	343.943	4909.46	1120.83
TUMOR	TCGA-EJ-5494-01A-01R	1262.3	1678.32	147.452	3021.38	4747.65	1601.6	3778.62	197.802	296.104	3999.6	1321.08
TUMOR	TCGA-EJ-5495-01A-01R	1225.98	1880.87	185.428	2726.96	4284.63	1552.48	5503.2	397.763	247.67	4293.7	1138.83
TUMOR	TCGA-EJ-5496-01A-01R	1368.3	2181.51	52.682	3502.87	4137.93	1125.48	4392.72	87.6437	201.149	4321.84	1437.26
TUMOR	TCGA-EJ-5497-01A-02R	1470.68	1764.18	74.057	2114.03	3668.38	894.643	4966.5	192.378	222.171	4939.26	1462.84
TUMOR	TCGA-EJ-5498-01A-01R	1406.18	2248.66	150.589	2667.2	3666.67	1106.11	5584.67	294.212	229.368	4982.32	951.233
TUMOR	TCGA-EJ-5499-01A-01R	1433.94	1617.38	144.814	4317.54	3711.77	1294.95	3406.09	239.379	422.577	4651.49	693.012
TUMOR	TCGA-EJ-5501-01A-01R	1243.44	2202.61	130.299	3224.9	3903.2	1928.15	3500.98	150.399	275.846	5079.36	1171.31
TUMOR	TCGA-EJ-5502-01A-01R	1270.16	1588.27	209.645	2365.42	3994.88	795.765	3978.36	277.82	237.333	5003.08	1187.6
TUMOR	TCGA-EJ-5503-01A-01R	992.242	1629.69	181.71	3062.71	3954.16	776.485	3667.7	215.915	103.563	5052.97	546.318
TUMOR	TCGA-EJ-5504-01A-01R	1402.99	2012.42	117.727	3390.18	3581.82	1249.41	4513.46	166.854	191.196	3375.14	1121.95
TUMOR	TCGA-EJ-5505-01A-01R	1518.47	1625.71	68.9286	4121.79	4184.64	1312.86	4532.86	131.429	169.286	4572.86	767.857
TUMOR	TCGA-EJ-5506-01A-01R	1460.47	1542.95	62.5	3314.1	3783.65	943.59	4972.44	154.487	112.18	3665.06	936.218
TUMOR	TCGA-EJ-5507-01A-01R	1776.5	2070.25	89.7821	4145	3131.48	2834.71	5506.01	177.686	240.796	4960.93	941.773
TUMOR	TCGA-EJ-5508-01A-02R	1556.77	2171.15	159.472	3031.49	3909.6	1383.95	5113.76	360.081	246.318	4398.17	1524.12
TUMOR	TCGA-EJ-5509-01A-01R	1195.59	1378.23	210.178	3667.09	3830.23	1469.75	2896.51	460.979	153.517	4990.38	587.77
TUMOR	TCGA-EJ-5510-01A-01R	1194.73	1563.19	130.347	3047.14	3058.79	1261.42	3563.03	184.038	207.002	4630.39	1093.23
TUMOR	TCGA-EJ-5511-01A-01R	1236.92	1612.61	82.2015	2524.86	4006.61	616.275	3626.55	138.42	89.524	3930.32	794.614
TUMOR	TCGA-EJ-5512-01A-01R	1272.39	2218.7	67.9887	4103.68	1472.52	1440.79	4154.11	60.6232	251.558	4761.47	956.374
TUMOR	TCGA-EJ-5514-01A-01R	1912.1	1638.51	102.659	4579.38	4949.76	1123.54	5557.33	380.106	210.685	3100.56	958.484
TUMOR	TCGA-EJ-5515-01A-01R	1345.22	2115.95	59.6348	3696.92	3516.71	699.512	5806.78	157.575	147.128	4548.35	717.359
TUMOR	TCGA-EJ-5516-01A-01R	1563.24	1867.77	144.789	2907.7	4174.17	1161.72	6601.94	261.471	251.677	3715.53	1519.86
TUMOR	TCGA-EJ-5517-01A-01R	1305.47	1798.17	102.33	3901.13	3233.63	957.494	4235.83	217.884	160.579	3372.48	937.343
TUMOR	TCGA-EJ-5518-01A-01R	748.857	788.104	207.502	3246.82	5968.46	1468.06	3890.5	202.996	133.153	4991.78	852.54
TUMOR	TCGA-EJ-5519-01A-01R	1079.45	1978.79	174.931	2611.29	4903.31	2195.59	4261.71	138.017	189.807	4477.14	1735.81
TUMOR	TCGA-EJ-5521-01A-01R	1061.26	1215.2	144.432	2779.29	3566.71	1129.93	3301.33	147.042	117.459	4353.54	763.921
TUMOR	TCGA-EJ-5522-01A-01R	1607.98	2380.52	80.4446	3337.13	4612.07	1324.42	5522.89	249.537	348.769	4946.02	1660.49
TUMOR	TCGA-EJ-5524-01A-01R	1525.79	2513.33	136.863	3193.95	4553.72	1390.39	6439.18	336.438	246.057	5348.34	1775.89
TUMOR	TCGA-EJ-5525-01A-01R	1483.04	1910.23	79.7238	3237.92	4977.4	1003.14	5306.97	177.024	504.708	4834.27	1134.34
TUMOR	TCGA-EJ-5526-01A-01R	1742.11	1857.06	97.8634	3184.58	3634.69	1210.89	5861.42	272.476	258.735	4487.98	1197.15
TUMOR	TCGA-EJ-5527-01A-01R	1536.58	2732.98	109.222	2714.01	3825.46	1685.21	5510.13	300.562	346.636	5033.67	1784.4
TUMOR	TCGA-EJ-5530-01A-01R	1193.73	1760.6	81.5321	2799.73	4507.25	1291.38	3915.18	135.157	284.815	5445.69	1880.71
TUMOR	TCGA-EJ-5531-01A-01R	1167.18	1543.07	229.281	3493.38	3992.67	724.903	3809.81	388.108	127.876	3867.24	578.701
TUMOR	TCGA-EJ-5532-01A-01R	1302.97	1630.75	94.1283	2875	4729.72	1605.93	4043.89	167.07	220.944	3575.97	1551.76
TUMOR	TCGA-EJ-5542-01A-01R	1698.77	1827	57.8223	3208.83	4203.93	1450.53	5209.92	186.834	211.393	4896.56	1178.21
TUMOR	TCGA-EJ-7115-01A-11R	1145.01	1487.95	167.679	3516.55	3684.62	993.144	3698.34	269.148	130.852	5550.24	691.479
TUMOR	TCGA-EJ-7123-01A-11R	1259.49	1414	95.7996	3351.51	4215.77	1529.26	3647.46	128.224	175.092	4486.96	928.519
TUMOR	TCGA-EJ-7125-01A-11R	1209.83	1228.6	108.041	3112.08	5498.5	1298.98	4822.1	200.352	310.049	4568.35	1814.76
TUMOR	TCGA-EJ-7218-01B-11R	1042.48	1351.14	83.682	3848.73	3326.36	780.496	2872.87	126.489	168.973	3926.62	565.497
TUMOR	TCGA-EJ-7312-01B-21R	965.976	1473.18	115.833	4662.29	4885.95	1223.03	2869.95	77.0168	98.5815	2504.59	811.449
TUMOR	TCGA-EJ-7314-01A-31R	998.23	1256.76	70.4508	3473.79	3952.92	1020.7	3216.03	77.1285	230.718	4145.24	998.664
TUMOR	TCGA-EJ-7315-01A-31R	1356.79	1977.46	205.491	3062.43	3600	1656.36	4523.99	562.428	189.884	3860.4	752.601
TUMOR	TCGA-EJ-7317-01A-31R	1042.98	1206.06	120.875	4014.2	3772.06	830.775	3392.56	82.8856	100.537	3546.05	841.52
TUMOR	TCGA-EJ-7318-01B-11R	858.8	1291.01	206.984	4718.44	3314.3	750.818	1909.42	152.419	174.609	2113.13	558.021
TUMOR	TCGA-EJ-7321-01A-31R	1393.62	1747.77	70.7927	2792.28	3672.32	1582.03	4173.38	208.987	241.204	4776.18	1807.97
TUMOR	TCGA-EJ-7325-01B-11R	845.951	1355.44	114.518	5881.73	2304.13	1403.63	1129.54	56.3204	58.1977	3150.81	349.187
TUMOR	TCGA-EJ-7327-01A-11R	1351.8	2008.8	83.4851	2273.83	5224.04	2090.47	4216.15	305.1	245.598	5288.71	1341.53
TUMOR	TCGA-EJ-7328-01A-31R	1309.25	1989.7	308.469	2834.36	8776.02	1048.96	3544.56	368.224	186.131	3324.92	1143.84
TUMOR	TCGA-EJ-7330-01A-11R	1240.45	1574.05	121.2	2429.27	3676.92	1265.94	3597.57	182.575	136.079	5415.57	597.942
TUMOR	TCGA-EJ-7331-01A-11R	1583	1643.18	126.588	2674.67	4367.44	762.301	5743.59	270.116	181.104	3341.19	1073.07
TUMOR	TCGA-EJ-7781-01A-11R	1280.81	2133.38	90.8794	2322.65	4016.35	784.243	4307.29	326.25	264.792	5687.81	1196.8
TUMOR	TCGA-EJ-7782-01A-11R	1052.23	2660.24	116.617	2359.35	3554.9	750.445	3137.69	215.727	103.264	5626.71	756.973
TUMOR	TCGA-EJ-7783-01A-11R	1343.61	2343.79	124.514	2655.07	3950.26	1714.2	4542	234.684	317.388	5876.55	1544.82
TUMOR	TCGA-EJ-7784-01A-11R	1352.37	1700.8	48.5767	2544.24	3908.42	1211.32	3474.94	136.757	414.913	4715.66	1510.83
TUMOR	TCGA-EJ-7785-01A-11R	1204.27	1888.7	176.52	1558.98	4594.5	973.356	4992.23	389.675	207.327	5212.88	1351.65
TUMOR	TCGA-EJ-7786-01A-11R	1228.84	1561.37	86.8018	2964.07	3337.96	687.3	3888.65	115.261	156.528	3535.75	1282.82
TUMOR	TCGA-EJ-7788-01A-11R	1268.2	1358.36	78.7599	3315.29	4031.17	909.259	4267.45	183.326	264.097	3174.86	1265.19
TUMOR	TCGA-EJ-7789-01A-11R	1059.03	1368.14	61.5513	2709.53	4154.92	1592.69	3977.49	149.421	127.347	2813.95	1072.27
TUMOR	TCGA-EJ-7791-01A-11R	1261.7	1760.77	155.164	3043.31	3694.3	1157.02	3995.37	249.189	204.956	4318.67	849.236
TUMOR	TCGA-EJ-7792-01A-11R	1105.57	1910.37	197.906	1969.91	3327.77	964.344	4078.18	371.606	199.542	3106.64	858.685
TUMOR	TCGA-EJ-7793-01A-31R	1171.17	1912.07	79.2587	3501.97	4032.33	1186.51	3990.93	116.325	165.615	3273.66	861.199
TUMOR	TCGA-EJ-7794-01A-11R	1371.78	1706.09	167.759	2726.57	3960.8	1170.43	4426.19	362.723	179.742	5522.77	1120.88
TUMOR	TCGA-EJ-7797-01A-11R	1418.42	1903.46	134.62	3555.4	3673.01	1230.01	3558.94	155.522	165.087	4990.88	1425.91
TUMOR	TCGA-EJ-8468-01A-21R	1538.59	1628.23	110.412	3504.54	3343.82	1656.88	4801.54	261.356	145.353	3432.56	693.221
TUMOR	TCGA-EJ-8469-01A-11R	1478.87	975.459	49.0544	2942.46	4160.78	1198.21	5169.21	116.605	542.011	5305.11	1571.35
TUMOR	TCGA-EJ-8470-01A-11R	1568.25	2013.32	245.72	3495.24	3678.5	1361.13	3870.96	524.413	160.748	2829.74	1000
TUMOR	TCGA-EJ-8472-01A-11R	1421.09	1766.56	42.0125	3714.38	5095.38	890.734	4351.01	133.491	262.24	3529.05	923.937
TUMOR	TCGA-EJ-8474-01A-11R	1365.72	1643.6	97.0409	3665.36	3162.75	894.691	3723.24	124.891	298.521	3095.3	1309.83
TUMOR	TCGA-EJ-A46B-01A-31R	1008.26	1393.31	112.535	3589.97	2953.76	575.487	3118.66	90.8078	149.861	2684.68	564.903
TUMOR	TCGA-EJ-A46D-01A-21R	1058.92	1389.28	132.284	3307.11	3419	1032.05	2870.05	107.226	155.594	2701.05	701.632
TUMOR	TCGA-EJ-A46E-01A-31R	1233.92	1447.35	137.166	2713.72	2439.95	686.966	3147.41	103.016	195.788	3468.98	368.81
TUMOR	TCGA-EJ-A46F-01A-31R	873.28	1323.05	73.3091	5354.47	2023.56	1251.49	1721.6	29.0909	175.127	2422.69	527.127
TUMOR	TCGA-EJ-A46G-01A-31R	1634.1	1572.83	163.043	2444.57	3891.85	1269.02	3075.54	189.674	398.913	3520.11	876.63
TUMOR	TCGA-EJ-A46H-01A-31R	1400.48	1369.05	220	2399.05	3383.33	741.429	4038.57	234.286	150.952	4176.19	560.952
TUMOR	TCGA-EJ-A46I-01A-12R	1101.78	1566.42	101.208	2575.05	2870.62	611.847	3171.94	126.51	165.038	4283.5	749.857
TUMOR	TCGA-EJ-A65B-01A-12R	868.647	827.171	382.396	5480.83	3467.93	710.525	1570.66	118.167	108.024	3310.71	324.073
TUMOR	TCGA-EJ-A65D-01A-11R	764.028	1090.79	39.2281	5605.4	2360.86	1095.01	1208.06	13.9196	176.737	2578.51	547.928
TUMOR	TCGA-EJ-A65E-01A-11R	1316.94	1356.09	66.8629	3704.77	3212.71	678.517	3993.88	56.5038	147.852	2887.35	619.659
TUMOR	TCGA-EJ-A65F-01A-21R	1290.59	1593	153.666	3334.97	3900.12	1415.86	3200.51	112.261	367.944	3276.06	1096.15
TUMOR	TCGA-EJ-A65G-01A-21R	1320.79	1343.95	55.0087	3641	2588.88	320.788	2908.51	34.1633	222.351	2370.58	770.701
TUMOR	TCGA-EJ-A65J-01A-11R	1273.73	774.515	114.373	3406.26	3640.76	891.959	4345.81	146.997	128.958	3963.54	528.881
TUMOR	TCGA-EJ-A65M-01A-11R	1084.76	1109.66	154.779	5459	2441.05	812.712	1920.43	142.649	202.814	2976.23	391.072
TUMOR	TCGA-EJ-A6RA-01A-11R	1016.17	1207.54	191.457	4750.75	2789.95	611.558	2232.16	119.096	124.121	3153.27	361.809
TUMOR	TCGA-EJ-A6RC-01A-11R	1047.78	1596.15	226.204	3620.04	3134.1	1122.54	2851.64	301.734	168.401	3352.22	648.555
TUMOR	TCGA-EJ-A7NF-01A-11R	1000.17	1906.84	56.2834	3589.52	3307.13	913.634	2634.64	71.3246	171.276	3244.06	1244.06
TUMOR	TCGA-EJ-A7NG-01A-31R	1123.95	1729.86	152.469	3377.25	2857.49	815.046	3263.4	122.297	172.181	3925.17	647.29
TUMOR	TCGA-EJ-A7NH-01A-12R	973.152	1546.41	175.141	3457.63	3283.29	615.416	2831.72	150.525	195.722	2746.17	650.525
TUMOR	TCGA-EJ-A7NJ-01A-22R	1165.02	1139.68	101.341	3301.22	3944.65	691.692	3546.53	184.183	175.738	3273.07	543.702
TUMOR	TCGA-EJ-A7NK-01A-12R	1042.38	1236.56	87.7193	3123.94	2692.13	631.013	2938.31	154.499	147.708	3978.49	544.991
TUMOR	TCGA-EJ-A7NM-01A-21R	1335.48	1666.05	222.503	3645.63	3109.6	1148.3	3068.37	372.654	551.979	3912.87	781.484
TUMOR	TCGA-EJ-A7NN-01A-11R	1250.81	1674.42	262.646	3719.03	3477.81	1238.25	3413.11	236.938	93.8327	3080.63	814.931
TUMOR	TCGA-EJ-A8FN-01A-11R	1049.66	1250.25	146.971	3326.71	3291.96	708.044	1882.32	200.099	137.537	2767.63	1008.94
TUMOR	TCGA-EJ-A8FO-01A-21R	1261.16	1504.14	119.537	3471.81	4518.78	687.991	3707.13	153.262	142.02	3990.05	795.911
TUMOR	TCGA-EJ-A8FP-01A-21R	1100.04	1520.83	214.984	3469.21	2956.15	484.559	3833.96	269.575	143	3712.7	565.239
TUMOR	TCGA-EJ-A8FS-01A-11R	1555.43	1584.11	60.2851	3705.09	3432.18	2219.14	3069.25	66.3951	182.485	3424.03	1034.22
TUMOR	TCGA-EJ-A8FU-01A-11R	1135.44	1727.76	175.777	3077.17	2946.41	825.831	3349.41	224.544	185.423	3789.39	725.08
TUMOR	TCGA-EJ-AB20-01A-12R	893.162	1325.04	295.058	4422.47	1685.37	509.213	2304.04	215.515	128.493	3682.79	370.522
TUMOR	TCGA-EJ-AB27-01A-11R	1124.14	1553.65	115.894	3917.35	3461.54	1066.8	3479.23	269.853	160.263	4200.78	811.013
TUMOR	TCGA-FC-7708-01A-11R	1271.27	2053.95	185.724	2899.14	3316.25	1113.31	4542.16	215.247	222.113	3674.99	972.217
TUMOR	TCGA-FC-7961-01A-11R	1240.45	1685.49	111.374	4290.38	3066.17	1429.38	4577.61	152.858	187.577	2515.16	402.209
TUMOR	TCGA-FC-A4JI-01A-11R	1263.84	1138.65	45.6932	2872.04	2230.86	516.26	6252.6	84.0166	256.84	2802.03	608.015
TUMOR	TCGA-FC-A5OB-01A-11R	1321.09	1759.42	77.6836	3785.31	3315.91	1017.89	4125.24	33.4275	467.043	1270.24	1940.68
TUMOR	TCGA-FC-A66V-01A-21R	769.678	869.275	207.312	4706.61	2872.1	461.834	1688.77	102.117	83.1302	1858.11	174.471
TUMOR	TCGA-FC-A6HD-01A-11R	866.539	1466.35	102.318	5412.63	3935.41	894.644	1681.21	17.9057	111.91	1538.61	551.239
TUMOR	TCGA-FC-A8O0-01A-41R	1154.7	1508.65	76.8492	4160.9	2405.38	959.654	2986.55	40.3458	168.588	3468.78	462.536
TUMOR	TCGA-G9-6329-01A-13R	956.549	1748.21	171.168	3918.59	2538.92	801.43	3339.16	114.376	200.159	3797.46	1388.4
TUMOR	TCGA-G9-6332-01A-11R	1049.49	1227.39	37.3134	4350.75	2673.84	809.482	2865.23	26.7779	215.979	3194.91	1788.85
TUMOR	TCGA-G9-6333-01A-12R	1091.27	1157.6	149.719	3935.46	2957.97	1127.95	3481.8	163.227	114.447	3421.39	723.827
TUMOR	TCGA-G9-6336-01A-11R	1060.84	1382.07	110.788	4007.59	3017.07	620.21	3009.49	101.682	125.964	3019.6	741.115
TUMOR	TCGA-G9-6338-01A-12R	826.727	781.983	172.175	4011.19	1697.76	751.599	2765.99	45.8422	98.6141	2148.72	243.603
TUMOR	TCGA-G9-6339-01A-12R	1059.27	1048.05	89.2881	4360.96	2574.11	644.617	2357.97	42.4663	145.365	1967.06	691.983
TUMOR	TCGA-G9-6342-01A-11R	1136.78	1685.38	140.236	3933.15	3553.5	1019.44	3339.15	75.2044	189.282	3297	1332.24
TUMOR	TCGA-G9-6343-01A-21R	787.03	1424.71	159.666	5399.16	2124.29	898.059	2299.68	66.8141	112.503	3283.22	565.954
TUMOR	TCGA-G9-6347-01A-11R	587.983	1179.56	343.213	6517.82	1195.25	1278.28	1354.4	227.886	38.7499	2564.41	185.446
TUMOR	TCGA-G9-6348-01A-11R	1041.65	1567.4	218.06	2799.23	3241.43	1248.16	3551.07	112.392	222.863	2890.81	806.596
TUMOR	TCGA-G9-6351-01A-21R	1063.83	1540.93	96.2856	3025.6	3351.24	663.541	3500.54	58.7811	183.195	3120.81	796.971
TUMOR	TCGA-G9-6353-01A-11R	865.891	1364.64	162.352	3743.34	2957.47	631.657	3179.73	120.562	140.902	4117.97	568.417
TUMOR	TCGA-G9-6354-01A-11R	969.198	1522.18	81.3424	4874.86	2315.13	636.519	2365.19	55.7452	120.592	2982.37	845.848
TUMOR	TCGA-G9-6356-01A-11R	1193.26	1693.57	208.984	3622.38	3167.49	1136.66	3363.53	248.572	245.147	3633.04	818.424
TUMOR	TCGA-G9-6361-01A-21R	1218.09	1462.78	167.488	3843.51	2401.1	1384.2	3188.75	70.4874	182.039	4386.71	945.437
TUMOR	TCGA-G9-6362-01A-11R	1576.67	1443.01	173.344	2926.57	4225.67	1095.67	3799.84	47.0973	168.111	2793.13	1903.52
TUMOR	TCGA-G9-6363-01A-21R	2153.9	1210.69	81.1922	3266.19	3248.72	972.251	4614.59	69.8869	182.939	2874.61	884.892
TUMOR	TCGA-G9-6364-01A-21R	1306.43	2071.78	77.9796	3552.95	2826.32	1436.86	4806.38	162.162	350.908	5333.19	1093.49
TUMOR	TCGA-G9-6365-01A-11R	1167.49	1713.9	161.482	3739.1	2978.67	1026.14	3471.34	105.254	248.222	3931.44	935.29
TUMOR	TCGA-G9-6366-01A-11R	998.719	897.855	82.9331	3507.52	3610.31	645.213	3055.08	60.5187	127.121	3252	1332.05
TUMOR	TCGA-G9-6367-01A-11R	994.712	1673.58	104.755	3949.95	3041.47	652.485	3677.87	106.543	132.285	3094.39	531.999
TUMOR	TCGA-G9-6369-01A-21R	1106.14	745.061	103.309	4435.61	2512.74	935.015	2913.59	33.3254	350.393	2164.25	579.386
TUMOR	TCGA-G9-6370-01A-11R	1201.26	1537.84	151.344	3562.59	3514.85	942.009	3832.39	190.948	143.564	3225.25	505.304
TUMOR	TCGA-G9-6371-01A-11R	927.893	1603.94	88.287	3974.26	3972.58	879.177	2826.19	70.1596	299.437	3228.01	983.241
TUMOR	TCGA-G9-6373-01A-11R	1012.52	1666.67	92.5205	4072.2	2402.94	1211.41	2909.21	113.273	265.889	4185.91	1505.4
TUMOR	TCGA-G9-6377-01A-11R	963.025	1365.44	112.444	3855.32	3588.46	929.91	2741.38	128.561	206.147	3092.58	931.784
TUMOR	TCGA-G9-6378-01A-11R	1120.09	1727.33	90.1008	3994.07	2393.6	1058.68	3350.33	118.554	247.184	2481.33	1558.39
TUMOR	TCGA-G9-6379-01A-11R	619.614	820.386	484.324	5688.96	2149.19	681.39	1044.63	213.127	51.2741	2469.19	159.382
TUMOR	TCGA-G9-6384-01A-11R	1262.06	1950.36	126.961	2914.5	4278.08	1439.58	4375.29	183.519	202.371	4057.44	1256.65
TUMOR	TCGA-G9-6385-01A-11R	1100.62	1545.29	101.911	3772.47	2891.01	601.557	3328.73	90.9413	194.268	3361.29	745.931
TUMOR	TCGA-G9-6494-01A-11R	1110.23	1445.63	95.6094	3214.2	3839.15	1012.31	3263.03	94.7887	155.929	3318.83	1218.3
TUMOR	TCGA-G9-6496-01A-11R	862.155	1155.17	184.626	3089.8	2372.84	713.362	1809.63	53.1609	192.529	3014.37	871.408
TUMOR	TCGA-G9-6498-01A-12R	1089.73	908.256	252.268	4463.76	1760.95	551.585	2709.98	155.483	193.122	2062.06	563.235
TUMOR	TCGA-G9-6499-01A-12R	1049.41	1129.49	127.145	4550.12	2658.48	927.939	3202.46	87.0507	132.202	1850.46	683.764
TUMOR	TCGA-G9-7509-01A-11R	1181.52	1486.54	67.1812	3287.17	3587.13	499.793	3433.51	94.5671	213.953	3914.48	1240.93
TUMOR	TCGA-G9-7510-01A-11R	1064.37	1323.51	165.803	3920.98	2893.78	747.086	3112.37	195.92	162.241	3020.73	515.22
TUMOR	TCGA-G9-7519-01A-11R	980.468	1541.74	96.8227	4400.79	3092.76	716.71	2721.05	93.113	133.919	1861.15	775.323
TUMOR	TCGA-G9-7521-01A-11R	1550.26	1014.24	145.714	4411.94	3341.28	780.06	5085.18	341.002	316.078	3065.19	633.251
TUMOR	TCGA-G9-7522-01A-11R	1253.45	1773.98	138.553	3732.33	4032.76	1501.32	4006.66	165.764	158.545	3295.57	1032.63
TUMOR	TCGA-G9-7523-01A-11R	1048.37	1537.8	260.838	3663.92	2972.41	728.054	4213.19	286.277	233.25	3245.07	562.522
TUMOR	TCGA-G9-7525-01A-31R	938.409	967.206	80.4601	2845.59	4589.17	952.041	2914.68	94.3616	201.782	3243.68	739.727
TUMOR	TCGA-G9-A9S0-01A-11R	1122.43	712.787	118.689	4873.44	3867.54	735.738	2897.05	124.59	159.344	2485.25	660.328
TUMOR	TCGA-G9-A9S4-01A-11R	566.577	1379.61	76.6924	2938.73	2264.35	2093.83	2450.73	64.2674	371.894	4219.79	1742.5
TUMOR	TCGA-G9-A9S7-01A-11R	1100.53	1185.46	77.2059	4689.54	2988.56	968.546	3002.04	73.5294	159.314	2561.68	1331.29
TUMOR	TCGA-H9-7775-01A-11R	1137.36	1597.21	93.8562	1926.54	3484.95	846.364	3585.11	96.1778	219.551	3790.4	1324.93
TUMOR	TCGA-H9-A6BX-01A-31R	969.284	1962.69	252.614	3122.47	2560.89	617.45	3777.48	315.533	188.287	3795.32	636.232
TUMOR	TCGA-H9-A6BY-01A-11R	748.521	948.512	55.7393	5390.17	3219.65	1018.42	1634.39	14.6434	72.7444	2145.02	623.524
TUMOR	TCGA-HC-7075-01A-11R	1134.99	1945.26	53.8888	3613.95	3818.05	1567.42	3110.68	149.278	243.738	2910.61	1249.04
TUMOR	TCGA-HC-7077-01A-11R	1055.76	1898.66	35.6949	2995.27	3882.98	943.587	3244.51	42.2131	186.234	3211.92	977.109
TUMOR	TCGA-HC-7078-01A-11R	1254.04	1183.81	228.446	3947.48	3881.4	1031.07	3451.2	186.871	172.867	2831.07	608.315
TUMOR	TCGA-HC-7079-01A-11R	1629.74	1362.36	691.011	2516.05	2827.85	1859.15	2663.32	2230.34	171.348	4349.12	360.353
TUMOR	TCGA-HC-7080-01A-11R	1033.72	1583.23	102.572	3066.77	3819.64	1155.66	1753.51	64.5394	121.011	3321.18	1392.49
TUMOR	TCGA-HC-7081-01A-11R	1272.84	1395.25	259.039	1847.45	4976.72	916.79	4830.61	428.925	266.469	5289.25	1220.41
TUMOR	TCGA-HC-7209-01A-11R	1259.97	1678.28	93.6895	3017.81	4454.51	1551.3	4458.77	130.468	207.898	4376.31	1158.73
TUMOR	TCGA-HC-7210-01A-11R	1430.1	1986.25	213.805	2650.92	5641.61	1898.41	5283.76	332.334	208.96	4556.11	1030.91
TUMOR	TCGA-HC-7211-01A-11R	1470.95	2071.07	98.2011	2360.07	4586.26	1243	5341.49	227.072	201.121	3905.04	1175.76
TUMOR	TCGA-HC-7212-01A-11R	1293.13	1726.51	92.2075	2973.22	4869.83	1480.73	4804.97	117.644	152.301	4335.66	1697.57
TUMOR	TCGA-HC-7213-01A-11R	1014.15	1219.02	101.14	3746.79	4319.09	2179.84	2927.71	181.624	243.946	4872.15	818.02
TUMOR	TCGA-HC-7230-01A-11R	1168.98	1314.28	55.2748	3331.96	4785.22	940.303	3304.17	69.4883	209.728	4085.91	1747.95
TUMOR	TCGA-HC-7231-01A-11R	1396.85	1846.49	99.9276	3425.78	4435.92	1896.09	3581.1	204.562	201.303	3913.47	1118.75
TUMOR	TCGA-HC-7232-01A-11R	1034.02	2271.7	141.713	3633.66	3940.87	2576.27	5563.13	138.079	127.839	3336.69	1595.84
TUMOR	TCGA-HC-7233-01A-11R	1209.75	1385.74	168.855	2850.09	4550.63	1342.03	3178.99	459.329	247.114	3098.62	1266.94
TUMOR	TCGA-HC-7736-01A-11R	1204.75	1464.49	140.715	2644.92	4694.63	607.312	3930.3	221.199	236.718	4110.73	1314.31
TUMOR	TCGA-HC-7737-01A-11R	1326.16	1685.63	211.376	3372.41	3453.11	1260.57	3491.93	271.714	255.573	3773.64	754.42
TUMOR	TCGA-HC-7738-01A-11R	1244.24	1422.53	83.6226	3170.72	4061.53	1067.84	3455.35	151.467	315.873	3257.49	905.333
TUMOR	TCGA-HC-7740-01A-11R	1062.92	1481.42	190.034	3048.14	3293.5	728.04	3492.4	181.588	143.159	5369.09	615.71
TUMOR	TCGA-HC-7742-01A-11R	1120.93	1425.52	91.9325	3568.86	4695.31	897.186	3777.49	165.103	274.672	3503.19	876.923
TUMOR	TCGA-HC-7744-01A-11R	1118.33	1526.56	75.39	3652.27	4375.15	903.959	3003.7	67.815	238.795	4623.68	1506.72
TUMOR	TCGA-HC-7745-01A-11R	1238.98	1364.41	219.927	2949.72	2745.22	725.854	3767.69	311.08	195.812	3122.86	645.311
TUMOR	TCGA-HC-7747-01A-11R	1155.5	1230.17	187.603	3481.41	3592.56	881.818	3270.66	279.752	192.149	3466.12	554.132
TUMOR	TCGA-HC-7748-01A-11R	1399.38	1853.34	116.115	1807.58	4570.52	1126.5	4415	273.491	227.997	5368.78	1053.23
TUMOR	TCGA-HC-7749-01A-11R	1487.76	1597.81	92.4806	3545.38	2573.03	1092.19	3798.04	193.316	203.4	2833.48	1340.25
TUMOR	TCGA-HC-7750-01A-11R	998.967	1719.88	142.879	3587.98	3066.27	812.216	3445.1	126.872	195.05	4497.43	698.388
TUMOR	TCGA-HC-7752-01A-11R	680.838	888.065	146.775	4547.07	1506.3	756.857	1632.32	69.6812	121.572	3563.38	848.036
TUMOR	TCGA-HC-7817-01B-11R	1284.38	1403.5	292.953	3416.4	3023.49	695.532	3871.03	267.158	176.416	2779.36	484.109
TUMOR	TCGA-HC-7818-01A-11R	1102.55	1392.41	138.614	3054.46	4510.23	1021.45	3399.67	257.756	196.7	3363.7	1050.16
TUMOR	TCGA-HC-7819-01A-11R	1244.14	1841.3	51.6252	3036.33	4078.78	1377.06	3495.98	78.3939	203.059	2800	1650.1
TUMOR	TCGA-HC-7820-01A-11R	832.834	1590.48	91.2452	3111.71	4298.62	1047.7	3072.76	115.769	146.064	3400.6	1039.76
TUMOR	TCGA-HC-7821-01A-12R	1061.21	2060.6	243.084	2754.37	5224.55	1167.65	3860.89	438.043	211.118	3187.49	935.101
TUMOR	TCGA-HC-8213-01A-11R	1622.59	2175.83	41.6048	3685.49	3415.55	1460.13	3461.12	27.7365	213.472	2055.47	1478.45
TUMOR	TCGA-HC-8216-01A-11R	1335.52	1511.11	140.037	3180.63	3903.66	801.49	3348.98	218.994	318.808	2363.25	939.044
TUMOR	TCGA-HC-8256-01A-11R	1229.52	1496.78	75.6511	3563.92	4639.27	923.26	3559.96	95.0589	236.855	2538.07	1395.78
TUMOR	TCGA-HC-8257-01A-11R	1449.19	2033.43	87.0091	3863.44	3820.75	1848.14	2461.23	141.792	118.832	3415.11	1358.31
TUMOR	TCGA-HC-8258-01A-11R	1060.04	813.919	153.524	3685.48	3047.19	655.018	3075.87	136.499	140.681	3634.11	515.233
TUMOR	TCGA-HC-8259-01A-11R	1226.71	1655.79	45.8716	2130.82	3940.88	1116.55	2871.56	77.472	189.942	3479.78	1176.69
TUMOR	TCGA-HC-8260-01A-11R	1167.54	1286.84	131.612	3392.63	3050.69	552.267	3306.99	129.408	154.597	2772.67	537.468
TUMOR	TCGA-HC-8261-01A-11R	1261.23	1316.4	144.996	4511.02	3794.45	1963.67	4100.93	249.285	245.921	2669.47	643.23
TUMOR	TCGA-HC-8262-01A-11R	1381.83	1655.44	83.5282	3209.26	3577.24	1357.83	3318.11	87.8032	185.801	4235.27	1010.56
TUMOR	TCGA-HC-8264-01B-11R	1517.55	1827.07	121.412	4051.69	3680.86	606.019	4809.99	165.814	0	3433.53	1094.44
TUMOR	TCGA-HC-8265-01A-11R	1073.6	1053.15	155.489	3467.46	2546.45	782.911	3119.72	117.735	353.204	3338.8	415.3
TUMOR	TCGA-HC-8266-01A-11R	1357.4	1221.96	284.706	3127.84	2765.1	957.647	2871.76	769.02	182.353	3187.84	500.392
TUMOR	TCGA-HC-A48F-01A-11R	1701.53	2288.8	51.4523	3836.1	3561	768.465	4385.48	43.9834	259.336	5178.42	1346.47
TUMOR	TCGA-HC-A4ZV-01A-11R	1133.69	1431.05	176.022	3409.56	3153.85	1512.13	2867.64	303.534	282.051	3779.63	798.337
TUMOR	TCGA-HC-A631-01A-11R	1139.87	1428.23	52.4559	4678.59	3233.19	825.942	4159.75	41.011	453.505	2573.2	701.955
TUMOR	TCGA-HC-A632-01A-11R	1280.35	1622.65	166.426	3966.66	3182.9	1158.74	2748.63	358.856	172.667	5151.93	1210.23
TUMOR	TCGA-HC-A6AL-01A-11R	771.113	768.986	228.789	5097.34	3325.5	472.831	1436.29	169.897	146.171	2174.77	464.358
TUMOR	TCGA-HC-A6AN-01A-11R	865.678	914.468	157.497	5896.3	3446.73	1310.18	1508.53	104.342	162.419	2420.04	295.799
TUMOR	TCGA-HC-A6AO-01A-11R	703.409	838.135	237.418	5582.78	1538.82	763.161	1447.18	152.262	52.2967	2143.7	413.282
TUMOR	TCGA-HC-A6AP-01A-11R	819.62	1039.02	406.069	6012.04	2901.25	871.387	1582.37	271.195	88.1503	1787.09	192.678
TUMOR	TCGA-HC-A6AQ-01A-11R	778.996	948.454	181.715	5163.7	2534.5	637.136	1417.47	69.3327	131.868	1953.55	369.321
TUMOR	TCGA-HC-A6AS-01A-11R	617.682	1000	338.912	5085.36	2405.02	576.569	1258.16	253.975	113.389	1509.2	262.762
TUMOR	TCGA-HC-A6HX-01A-11R	692.248	875.537	293.455	4857.3	2604.08	641.631	1092.27	71.3519	73.4979	2061.16	202.253
TUMOR	TCGA-HC-A6HY-01A-11R	1069.55	1454.77	99.1676	5001.88	3277.68	987.934	1966.98	43.9705	201.61	2457.2	861.168
TUMOR	TCGA-HC-A76W-01A-11R	1133.42	1324.75	176.442	3839.29	4681.45	908.918	2775.39	187.887	350.501	3401.05	587.983
TUMOR	TCGA-HC-A76X-01A-11R	1017.29	1302.63	54.4258	1977.27	4204.25	1249.4	2670.75	39.4737	255.383	4200.06	1433.31
TUMOR	TCGA-HC-A8CY-01A-11R	1055.35	1354.58	115.105	3021.41	3526.04	1256.6	2885.59	237.778	311.859	3923.13	1821.37
TUMOR	TCGA-HC-A8D0-01A-11R	1030.13	1289.3	201.637	3952.66	3230.27	828.171	3057.28	216.248	237.873	3559.32	803.624
TUMOR	TCGA-HC-A8D1-01A-11R	1194.11	1597.31	141.218	3038.42	3510.98	927.146	3687.13	194.112	177.146	3660.18	986.028
TUMOR	TCGA-HC-A9TE-01A-11R	1590.81	850.617	278.395	4430.86	2834.57	804.321	2426.54	420.37	109.876	3310.49	407.407
TUMOR	TCGA-HC-A9TH-01A-11R	1273.04	1805.28	101.608	3639.37	3953.59	1474.37	3729.45	198.059	256.9	3245.68	1110.71
TUMOR	TCGA-HI-7168-01A-11R	940.162	1672.06	123.915	3625.89	2132.99	918.311	4106.95	122.731	397.79	3447.91	851.618
TUMOR	TCGA-HI-7169-01A-11R	598.032	1328.33	110.327	3162.4	1334.51	806.708	2953.22	120.918	148.279	3956.75	657.546
TUMOR	TCGA-HI-7170-01A-11R	1110.98	1496.36	213.447	3349.37	2913.97	599.172	3505.54	178.543	174.069	3451.84	608.122
TUMOR	TCGA-HI-7171-01A-12R	1199.74	1863.11	74.0608	2835.21	3041.94	847.61	3380.67	74.5151	422.328	4714.22	1329
TUMOR	TCGA-J4-8198-01A-11R	1200.37	1654.05	54.7861	3267.47	3605.72	998.153	4110.5	103.109	218.221	4068.33	1237
TUMOR	TCGA-J4-8200-01A-11R	1465.49	1593	87.0263	3098.04	3788.67	866.54	4053.94	106.572	202.441	3098.97	950.309
TUMOR	TCGA-J4-A67K-01A-21R	825.706	989.99	223.223	5784.78	2824.82	1092.09	1389.39	130.631	172.172	2550.55	396.897
TUMOR	TCGA-J4-A67L-01A-11R	931.789	1351.08	216.722	5626.87	3516.64	1593.59	2106.91	162.23	152.662	1908.9	240.849
TUMOR	TCGA-J4-A67M-01A-11R	891.333	1022.36	366.944	5245.51	2448.93	658.045	1583.95	195.528	112.67	1622.1	331.872
TUMOR	TCGA-J4-A67N-01A-11R	655.191	1474.6	236.508	6723.81	1831.75	835.979	1039.15	121.164	98.9418	1719.05	377.778
TUMOR	TCGA-J4-A67O-01A-11R	579.316	1015.95	236.791	6570.49	2034.94	955.077	1229.61	127.831	52.3496	2161.55	236.791
TUMOR	TCGA-J4-A67Q-01A-21R	763.15	1273.21	250.663	5214.19	1850.13	719.496	1156.5	131.963	74.2706	2013.26	264.589
TUMOR	TCGA-J4-A67R-01A-21R	787.032	1140.63	324.745	4774.56	2157.27	904.455	1446.05	180.891	127.751	3232.42	323.671
TUMOR	TCGA-J4-A67S-01A-11R	772.359	878.9	154.532	4663.08	3047.18	976.969	1280.83	94.7251	79.8663	3555.35	504.086
TUMOR	TCGA-J4-A67T-01A-11R	1042.14	1353.47	118.68	3497.43	3249.79	616.11	3036.85	89.9743	142.245	2260.07	612.682
TUMOR	TCGA-J4-A6G1-01A-11R	1417.08	1190.6	447.427	3524.83	2580.76	1447.87	2496.2	910.514	170.022	3960.63	600
TUMOR	TCGA-J4-A6G3-01A-11R	1340.24	1432.81	236.959	3041.53	3582.26	845.937	3407.3	353.275	170.149	2472.92	516.214
TUMOR	TCGA-J4-A6M7-01A-11R	1173.98	1665.22	73.4601	3063.14	3859.2	1352.1	3026.41	68.7325	275.657	4660.72	1704.86
TUMOR	TCGA-J4-A83I-01A-11R	1409.21	2468.18	86.2999	2889.97	3240.2	1365.7	3590.08	165.768	266.451	3176.2	1944.98
TUMOR	TCGA-J4-A83J-01A-11R	1188.62	1470.69	116.816	3730	3853.23	728.284	3007.27	191.271	199.829	3288.83	676.08
TUMOR	TCGA-J4-A83K-01A-11R	1034.57	1479.88	85.5522	3078.13	3058.58	685.814	3094.19	143.867	171.803	3052.64	1177.13
TUMOR	TCGA-J4-A83L-01A-11R	1274.39	1849.81	101.873	3216.1	3529.59	856.554	3458.43	87.2659	223.97	2550.94	1026.59
TUMOR	TCGA-J4-A83M-01A-11R	946.743	1437.94	100.812	2923.97	3098.18	640.304	2120.43	111.779	145.102	3900.88	1112.73
TUMOR	TCGA-J4-A83N-01A-11R	1051.48	1519.48	92.4076	4179.82	2843.16	1038.46	2254.75	88.9111	197.303	2773.73	965.035
TUMOR	TCGA-J4-AATV-01A-11R	1087.31	1466.84	207.858	3418.67	2726.66	656.105	2848.75	298.69	158.006	4349.81	493.029
TUMOR	TCGA-J4-AATZ-01A-11R	1591.79	1466.39	84.9535	2832.2	4406.03	985.399	3412.51	90.5755	194.269	3730.15	1045.37
TUMOR	TCGA-J4-AAU2-01A-11R	939.441	990.038	104.111	4548.48	2976.99	404.167	2553.67	104.111	189.561	2746.67	735.162
TUMOR	TCGA-J9-A52B-01A-11R	834.423	2237.99	180.992	1753.49	2353.91	1625.88	2987.89	157.605	242.509	3487.14	1238.47
TUMOR	TCGA-J9-A52C-01A-11R	1130.67	1493.79	370.177	3892.74	3865.93	742.315	3063.44	279.267	191.629	3085.02	355.788
TUMOR	TCGA-J9-A52D-01A-11R	1553.55	549.425	16.5517	3725.06	3953.56	553.563	1920	17.4713	112.184	3985.29	763.218
TUMOR	TCGA-J9-A52E-01A-11R	1415.58	1279.96	223.528	3981.96	2197.57	817.052	2487.77	168.329	120.235	4443.23	574.942
TUMOR	TCGA-J9-A8CK-01A-11R	1000.71	1256.95	173.134	4034.9	3324	1230.77	2716.88	125.373	198.393	3556.83	786.682
TUMOR	TCGA-J9-A8CL-01A-11R	1155.57	1102.58	200.673	4100.9	2730.94	1052.13	2895.18	249.44	362.668	3460.2	1146.86
TUMOR	TCGA-J9-A8CM-01A-11R	1064.54	1478.32	130.698	4013.76	2762.24	1821.54	1951.14	211.424	337.729	3770.49	792.428
TUMOR	TCGA-J9-A8CN-01A-11R	1391.68	1008.38	117.318	4221.23	3282.12	1218.44	2615.64	47.486	282.123	1443.02	868.156
TUMOR	TCGA-J9-A8CP-01A-11R	685.212	1596.28	239.209	3614.66	3443.86	1587.9	3314.95	147.993	174.055	2142.18	1416.64
TUMOR	TCGA-KC-A4BL-01A-31R	1156	1498.3	220.851	2879.15	3089.36	928.085	3196.17	187.66	138.298	2592.34	562.979
TUMOR	TCGA-KC-A4BN-01A-61R	1113.6	1346.59	59.921	2806.48	3517.36	609.015	3237.37	55.0184	135.095	2524.85	878.115
TUMOR	TCGA-KC-A4BR-01A-32R	953.636	1993.35	155.893	3464.35	3083.65	1358.84	3454.37	120.722	170.152	3497.62	1011.88
TUMOR	TCGA-KC-A4BV-01A-31R	1370.31	2214.09	112.482	3125.61	4213.82	2592.92	3966.57	175.62	219.658	3621.7	1716.41
TUMOR	TCGA-KC-A7F3-01A-21R	1128.66	1363.13	85.1958	3592.22	3144.84	893.115	3064.17	103.305	187.266	2556.7	619.83
TUMOR	TCGA-KC-A7F5-01A-11R	831.869	1308.61	40.8526	4202.93	2208.26	735.79	1880.99	16.8739	228.686	3196.27	455.595
TUMOR	TCGA-KC-A7F6-01A-11R	1090.53	1151.46	189.558	2484.48	2490.59	1000	2770.93	82.3142	162.277	3566.79	630.762
TUMOR	TCGA-KC-A7FA-01A-21R	1051.02	1613.56	101.435	3382.98	3002.97	618.011	2379.52	126.67	332.509	2537.36	1027.71
TUMOR	TCGA-KC-A7FD-01A-11R	1289.1	1336.37	51.6325	3490.13	3752.47	588.079	2783.6	48.2156	372.817	3312.83	968.869
TUMOR	TCGA-KC-A7FE-01A-12R	1063.21	1565.63	206.829	3888.64	2844.75	734.073	3162.19	135.202	178.856	2930.36	703.134
TUMOR	TCGA-KK-A59V-01A-11R	1447.4	1606.1	275.061	3131.59	1847.44	1082.86	2070.34	648.659	452.112	3207.99	444.208
TUMOR	TCGA-KK-A59X-01A-11R	1038.97	1043.46	90.62	5427.13	1765.77	449.391	2115	70.4822	139.375	838.898	518.813
TUMOR	TCGA-KK-A59Y-01A-11R	1360.35	1401.58	79.522	4066.67	3215.67	1306.59	2984.84	27.6118	240.775	3295.19	973.592
TUMOR	TCGA-KK-A59Z-01A-12R	965.11	1189.46	162.225	4088.64	2531.87	783.314	3259.56	294.901	136.732	2389.92	589.803
TUMOR	TCGA-KK-A5A1-01A-11R	1558.88	1619.61	118.871	3213.97	2931.65	536.899	4583.95	175.83	481.922	1878.65	1104.01
TUMOR	TCGA-KK-A6DY-01A-12R	1185.37	1555.17	137.694	3145.92	2779.88	999.044	3325.3	204.246	250.908	3336.01	603.557
TUMOR	TCGA-KK-A6E0-01A-11R	1155.74	1060.37	128.753	4573.53	3934.54	1136.23	2420.29	88.0026	196.814	1429.28	773.383
TUMOR	TCGA-KK-A6E1-01A-11R	1138.96	1082.96	88.858	3457.6	3387.25	738.17	3546.92	41.6522	37.487	3215.55	945.042
TUMOR	TCGA-KK-A6E2-01A-11R	1219.91	1847.66	55.5778	3240.7	3799.68	1033.59	3962.81	83.1667	275.89	3588.96	1610.56
TUMOR	TCGA-KK-A6E3-01A-21R	714.222	1028.89	269.431	5641.97	2450.73	444.073	1732.06	195.898	77.5548	1408.62	299.304
TUMOR	TCGA-KK-A6E4-01A-11R	821.299	950.221	120.195	5878.67	2557.66	766.527	1134.82	49.4387	224.062	1771.63	550.176
TUMOR	TCGA-KK-A6E5-01A-11R	1044.13	1383.28	149.457	3905.88	2815.61	823.605	2325.9	145.369	188.525	3245.36	651.888
TUMOR	TCGA-KK-A6E7-01A-11R	772.836	1008.9	161.965	6865.15	5040.63	1393.52	3087.77	62.2347	313.106	2850.43	379.98
TUMOR	TCGA-KK-A6E8-01A-11R	877.133	674.044	92.5553	3688.63	2912.47	345.07	2468.31	49.2958	71.9316	2389.84	947.183
TUMOR	TCGA-KK-A7AP-01A-12R	975.22	1158.3	55.6268	3617.32	5477.46	2491.37	1333.86	47.7365	425.288	3182.96	1063.62
TUMOR	TCGA-KK-A7AQ-01A-11R	756.528	927.775	214.06	5030.68	2391.53	1017.47	1837.94	75.9389	121.612	2597.33	211.859
TUMOR	TCGA-KK-A7AU-01A-11R	935.256	1622.68	47.0231	3892.3	5505.5	1141.07	2797.5	31.4752	199.469	2496.4	1360.26
TUMOR	TCGA-KK-A7AV-01A-11R	1165.11	1180.43	312.993	3336.66	3513.94	675.96	2560.76	399.264	145.713	2643.87	939.505
TUMOR	TCGA-KK-A7AW-01A-11R	503.366	1118.55	319.457	6866.06	2098.64	1114.03	820.814	134.842	36.1991	2212.67	189.14
TUMOR	TCGA-KK-A7AY-01A-11R	876.489	1278.28	88.8272	6770.3	2395.56	1206.11	1876.47	37.474	225.538	2265.09	338.654
TUMOR	TCGA-KK-A7B0-01A-11R	802.34	708.228	422.704	6589.92	2299.61	1140.5	1129.34	245.115	57.9556	2337.9	124.418
TUMOR	TCGA-KK-A7B1-01A-11R	876.26	1114.35	230.082	3113.67	3350.62	940.591	3325.89	132.898	175.481	3891.48	971.497
TUMOR	TCGA-KK-A7B2-01A-12R	998.519	1107.93	376.764	5392.08	2604.36	1168.86	1739.04	283.97	103.973	2749.14	368.938
TUMOR	TCGA-KK-A7B3-01A-11R	1114.17	1322.59	222.094	3827	3602.22	654.008	1767.17	230.533	211.354	1667.82	740.698
TUMOR	TCGA-KK-A7B4-01A-11R	1002.77	1304.63	125.106	3601.63	4114.93	1123.24	2498.39	177.996	342.77	4942.53	641.126
TUMOR	TCGA-KK-A8I4-01A-11R	1056.14	1341.22	425.389	2646.95	2685.59	1503.25	2692.29	375.715	126.158	3334.52	989.947
TUMOR	TCGA-KK-A8I5-01A-11R	973.673	1721.57	85.8907	3283.71	3689.54	1317.35	3494.14	103.069	206.138	3532.26	941.04
TUMOR	TCGA-KK-A8I6-01A-11R	1363.71	1255.6	106.564	3177.99	3752.9	1051.74	3010.42	112.741	254.44	4481.08	1283.78
TUMOR	TCGA-KK-A8I7-01A-21R	1125.07	1328.19	356.757	3752.66	4111.15	1177.77	3807.28	239.283	179.029	3499.08	606.009
TUMOR	TCGA-KK-A8I8-01A-11R	912.956	1476.5	115.847	4104.37	3416.94	1500.55	3000	98.9071	327.322	3624.04	1073.77
TUMOR	TCGA-KK-A8I9-01A-11R	1016.63	1183.78	274.202	3644.23	2708.11	755.283	3014.74	146.437	127.273	1932.68	447.174
TUMOR	TCGA-KK-A8IA-01A-11R	1158.27	1792.11	49.3997	4719.73	3182.5	750.6	2033.62	68.9537	297.427	2849.74	1448.03
TUMOR	TCGA-KK-A8IB-01A-11R	1167.01	943.536	206.333	3618.47	2852.24	813.193	1974.67	203.166	153.034	2776.25	321.9
TUMOR	TCGA-KK-A8IC-01A-11R	1162.05	1242.3	203.231	3584.9	3229.9	1018.03	4380.54	201.728	140.12	3528.93	626.221
TUMOR	TCGA-KK-A8ID-01A-11R	1699.59	1685.13	80.9087	3385.41	3713.43	961.339	3846.55	90.0757	436.429	3452.37	1780.79
TUMOR	TCGA-KK-A8IF-01A-11R	1005.12	738.821	36.941	3797.15	2036.29	740.765	2445.88	24.6273	368.114	3202.2	687.621
TUMOR	TCGA-KK-A8IG-01A-11R	1267.03	1427.09	220.69	3665.02	3034.98	587.685	3392.61	140.394	133.498	2920.69	828.079
TUMOR	TCGA-KK-A8IH-01A-11R	1250.63	1613.53	58.2719	3426.66	3582.72	807.77	2849.97	107.167	186.872	2809.11	496.316
TUMOR	TCGA-KK-A8II-01A-11R	1219.54	1923.62	26.9454	3550.84	3739.11	1396.61	3667.72	31.4946	233.06	3532.29	2130.78
TUMOR	TCGA-KK-A8IJ-01A-11R	1204.35	1830.92	118.11	3723.58	5873.6	996.27	4015.75	75.4248	84.9565	3104.43	1012.85
TUMOR	TCGA-KK-A8IK-01A-11R	972.529	627.298	54.039	2934.82	1293.04	230.641	1977.72	64.0669	260.724	2112.53	403.9
TUMOR	TCGA-KK-A8IL-01A-11R	1319.2	1459.85	233.737	3951.55	4163.3	732.167	2761.33	288.919	206.819	1855.99	775.684
TUMOR	TCGA-KK-A8IM-01A-11R	1363.58	1702.55	135.867	3650.26	4079.38	1475.12	3562.49	197.049	201.268	3605.53	1041.79
TUMOR	TCGA-M7-A71Z-01A-12R	662.338	838.563	53.1377	4481.28	4091.09	1672.06	2062.25	13.1579	66.2955	2638.66	771.255
TUMOR	TCGA-M7-A720-01A-12R	1157.63	1189.96	94.2085	3437.84	3633.2	553.282	3579.54	207.336	114.286	3316.6	439.768
TUMOR	TCGA-M7-A721-01A-12R	1240.27	1470.04	161.715	3483.2	3777.4	1028.74	3283	156.357	198.734	3679.01	667.316
TUMOR	TCGA-M7-A722-01A-12R	719.592	1338.72	117.591	6246.91	2673.27	1987.91	1386.04	61.9264	93.2375	1820.91	506.544
TUMOR	TCGA-M7-A723-01A-12R	1189.34	1220.75	341.974	5312.08	2645.15	622.146	3153.11	236.027	144.206	1659.25	408.486
TUMOR	TCGA-M7-A724-01A-12R	672.542	1112.99	84.8068	4560.12	4481.54	1319.17	1685.24	23.7304	52.129	1963.78	558.636
TUMOR	TCGA-M7-A725-01A-12R	1298.11	1145.08	69.3026	4319.98	3788.07	527.685	3474.63	66.4883	218.813	1687.89	976.921
TUMOR	TCGA-MG-AAMC-01A-11R	1064.95	1521.57	64.7059	4704.58	2401.96	1007.19	2253.59	32.6797	138.562	3530.72	772.549
TUMOR	TCGA-QU-A6IL-01A-11R	767.331	1082.66	84.0108	4803.52	1628.73	825.203	699.187	35.2304	90.7859	2899.73	181.572
TUMOR	TCGA-QU-A6IM-01A-11R	538.93	849.056	241.898	6143.25	1328.03	1328.72	808.395	121.983	28.9451	1833.19	121.294
TUMOR	TCGA-QU-A6IN-01A-11R	686.413	1130.67	65.0629	5433.02	1782.39	1584.47	833.242	12.0284	108.256	3472.94	482.231
TUMOR	TCGA-QU-A6IO-01A-11R	558.326	886.306	310.651	5832.21	2134.83	1007.19	775.571	109.468	88.3347	2328.4	184.7
TUMOR	TCGA-QU-A6IP-01A-11R	1002.14	1268.78	110.256	3758.22	2817.41	658.178	2148.03	58.7659	163.425	3592.56	774.031
TUMOR	TCGA-SU-A7E7-01A-22R	1253.05	2116.37	161.947	2878.76	3595.58	1349.12	3353.98	219.911	303.982	3634.07	1265.93
TUMOR	TCGA-TK-A8OK-01A-22R	1115.95	2017.27	227.192	3238.71	3025.24	885.297	4836.14	186.891	289.194	3966.78	958.37
TUMOR	TCGA-TP-A8TT-01A-12R	1334.88	2185	208.428	3716.03	2817.98	2173.11	3375.42	397.972	151.075	3420.18	1182.02
TUMOR	TCGA-TP-A8TV-01A-11R	1242.27	1106.13	72.9148	4020.66	3637.47	443.178	2967.79	43.9558	127.73	3131.72	591.593
TUMOR	TCGA-V1-A8MF-01A-11R	1082.6	701.618	230.421	4254.37	2990.94	540.453	2651.13	261.489	98.3819	2675.73	591.586
TUMOR	TCGA-V1-A8MG-01A-11R	974.76	1394.53	162.216	3966.62	3062.08	1013.35	3120.16	114.152	204.272	2371.16	828.438
TUMOR	TCGA-V1-A8MJ-01A-11R	1116.58	1541.13	176.818	3483.11	3106.87	1624.01	3063.67	222.529	182.846	2139.39	706.769
TUMOR	TCGA-V1-A8MK-01A-11R	1043.41	1407.81	174.407	3559.12	2681.03	397.718	3379.09	226.34	174.84	2703.96	719.268
TUMOR	TCGA-V1-A8ML-01A-11R	910.41	1772	103.763	3781.6	3836.74	1164.45	3091.34	75.6921	201.511	1543.92	853.165
TUMOR	TCGA-V1-A8MM-01A-11R	1325.01	1244.36	191.364	3771.34	2619.73	861.629	2380.27	219.333	168.302	2526.01	605.496
TUMOR	TCGA-V1-A8MU-01A-11R	1144.54	1738.02	222.591	3735.64	3078.31	625.534	3191.27	219.269	115.33	2533.46	784.528
TUMOR	TCGA-V1-A8WL-01A-11R	1206.93	1558.29	112.38	3892.43	2664.66	686.298	2573.92	147.837	136.418	1522.24	924.88
TUMOR	TCGA-V1-A8WN-01A-11R	1309.27	1542.22	86.422	3042.85	4295.06	662.81	4436.45	167.058	229.976	3293.08	1088.77
TUMOR	TCGA-V1-A8WS-01A-11R	982.242	1190.92	70.4411	2458.53	3603.03	1229.43	3472.68	64.8453	215.602	4099.41	1594.14
TUMOR	TCGA-V1-A8WV-01A-11R	1191.67	1078.03	192.022	2800.81	1944.02	287.762	1678.43	180.663	498.174	1984.58	402.975
TUMOR	TCGA-V1-A8WW-01A-11R	1042.5	1080.11	106.672	4689.81	3700.06	1705.5	3324.41	90.3577	118.804	4111.69	497.385
TUMOR	TCGA-V1-A8X3-01A-11R	1089.06	1883.83	74.3298	3279.45	2310.72	978.067	3205.93	131.6	212.023	3411.05	1333.47
TUMOR	TCGA-V1-A9O5-01A-11R	748.211	941.006	219.514	4095.88	4032.93	1754.82	4081.35	357.679	466.468	2491.16	331.854
TUMOR	TCGA-V1-A9O7-01A-21R	1119.69	1557.36	219.256	2758.18	2615.19	978.074	3159.83	251.033	229.425	3467.75	592.628
TUMOR	TCGA-V1-A9O9-01A-11R	1345.92	1693.18	211.018	3144.42	3979.15	1220.1	3087.62	515.143	184.776	3611.76	1217.94
TUMOR	TCGA-V1-A9OA-01A-11R	1093.18	1684.39	158.84	3653.31	2948.2	1399.17	3368.78	142.265	177.486	3799.72	527.624
TUMOR	TCGA-V1-A9OF-01A-11R	1392.51	1593.84	104.944	4466.7	3106.79	1317.27	3728.81	122.982	122.982	2866.29	930.288
TUMOR	TCGA-V1-A9OH-01A-11R	1045.92	1494.25	147.184	3485.16	3164.14	983.041	3388.25	130.83	161.114	2772.86	721.987
TUMOR	TCGA-V1-A9OL-01A-11R	1279.11	1522.42	135.283	4032.36	3641.72	1339.18	2940.35	185.185	335.673	3134.89	781.287
TUMOR	TCGA-V1-A9OQ-01A-11R	1163.3	1027.87	194.041	4635.95	2167.18	706.809	2179.65	77.1489	107.541	2272.39	518.222
TUMOR	TCGA-V1-A9OT-01A-11R	942.321	1505.32	90.4255	3651.6	2215.43	587.101	1400.27	93.0851	119.016	3706.78	974.734
TUMOR	TCGA-V1-A9OX-01A-11R	964.114	1184.53	156.948	4413.09	2814.45	519.624	2142.65	185.05	134.148	2595.47	366.388
TUMOR	TCGA-V1-A9OY-01A-11R	1099.59	1467.58	161.184	4143.33	2893.8	1096.33	2662.59	145.207	155.075	2075.19	757.519
TUMOR	TCGA-V1-A9Z7-01A-11R	1127.99	1893.09	159.725	5395.45	3779.73	2125.38	4243.45	257.192	589.523	2857.02	585.659
TUMOR	TCGA-V1-A9Z8-01A-11R	1205.85	1315.85	236.885	4930.77	2855.06	929.692	3430.5	151.433	248.242	2767.98	610.059
TUMOR	TCGA-V1-A9Z9-01A-21R	1061.74	1449.83	184.124	4671.44	3348.4	987.872	3061.74	146.637	131.202	2315.33	680.265
TUMOR	TCGA-V1-A9ZG-01A-11R	1129.86	1543.65	191.489	4129.49	4519.81	1673.88	4032.65	121.423	275.495	2748.72	1737.71
TUMOR	TCGA-V1-A9ZI-01A-11R	903.38	1108.32	262.565	3057.19	4054.59	1258.23	2613.52	245.234	333.622	2345.75	522.53
TUMOR	TCGA-V1-A9ZK-01A-11R	972.838	1169.29	124.201	4245.88	3895.96	667.087	4378.72	173.522	137.881	2972.91	580.686
TUMOR	TCGA-V1-A9ZR-01A-11R	1189.19	2092.53	263.775	3859.47	2629.5	1256.46	2843.23	380.942	219.616	3054.01	542.269
TUMOR	TCGA-VN-A88I-01A-11R	923.029	1672.41	265.517	3471.26	2646.55	713.218	3373.56	183.333	230.46	3218.97	680.46
TUMOR	TCGA-VN-A88K-01A-11R	1168.36	1218.35	117.905	4144.25	3338.14	1631.44	3441	73.5863	206.961	3911.78	990.488
TUMOR	TCGA-VN-A88L-01A-11R	1251.17	1707.88	159.294	3552.87	3567.49	1291.49	3422.81	59.4833	192.565	3561.94	1256.71
TUMOR	TCGA-VN-A88M-01A-11R	1001.01	1219.5	65.3824	3158.79	2352.6	572.679	1938.12	25.1022	127.262	2903.09	1337.42
TUMOR	TCGA-VN-A88N-01A-11R	1127.56	1214.44	123.885	3542.92	3748.79	735.02	3344.89	52.0409	350.009	1680.51	1687.41
TUMOR	TCGA-VN-A88O-01A-11R	1230.28	1253.48	101.621	3745.72	2607.66	686.056	2695.02	80.9288	118.634	2079.32	1026.78
TUMOR	TCGA-VN-A88P-01A-11R	1171.81	1813.26	162.033	3570.69	3276.97	722.918	2677.07	113.261	128.434	1775.32	1044.82
TUMOR	TCGA-VN-A88Q-01A-11R	974.208	1340.27	118.1	1703.17	3493.21	813.575	3160.18	80.0905	204.525	3404.52	1170.59
TUMOR	TCGA-VN-A88R-01A-11R	539.574	1567.99	196.854	4689.12	2188.22	911.235	3106.3	125.53	148.924	2476.37	609.962
TUMOR	TCGA-VN-A943-01A-11R	1190.77	1036.77	19.3722	3466.19	3261.7	570.404	2893.63	6.4574	154.26	2064.22	1305.11
TUMOR	TCGA-VP-A872-01A-11R	765.245	861.869	141.261	4929.22	3012.37	1252.87	2657.13	182.387	154.97	3927.88	364.774
TUMOR	TCGA-VP-A875-01A-31R	1122.54	1082.12	29.1971	2036.5	2740.15	1495.26	2728.47	21.8978	351.095	3481.75	1345.99
TUMOR	TCGA-VP-A876-01A-11R	1256.99	1696.99	37.1684	2369.35	3351.26	1055.14	2893.04	36.0589	66.0156	3806.16	1365.8
TUMOR	TCGA-VP-A878-01A-31R	1215.81	1211.06	292.766	4527.66	3407.66	986.808	2807.66	171.064	122.128	3148.51	491.489
TUMOR	TCGA-VP-A879-01A-11R	951.446	1690.67	90.2118	2998.51	3319.98	792.215	3472.93	126.388	130.967	3984.43	766.571
TUMOR	TCGA-VP-A87B-01A-11R	1257.06	1033	127.517	3953.02	3246.09	897.092	2328.86	111.857	91.1633	4882.55	562.081
TUMOR	TCGA-VP-A87C-01A-11R	1517.69	1931.19	361.253	3402.42	2248.62	1823.88	2995.7	1054.27	161.376	3863.2	864.223
TUMOR	TCGA-VP-A87D-01A-11R	1447.69	2369.18	55.5005	3552.03	4093.16	1190.78	4604.56	68.3845	249.257	4435.58	1285.43
TUMOR	TCGA-VP-A87E-01A-31R	991.962	1325.74	147.811	3105.04	2592.26	608.454	2861.05	310.301	160.466	3865.86	631.233
TUMOR	TCGA-VP-A87H-01A-11R	983.039	1081.33	98.6815	4975.31	3016.5	728.76	2559.7	77.8333	88.9523	5110.59	381.754
TUMOR	TCGA-VP-A87J-01A-11R	796.912	1462.57	43.7874	3510.48	4076.35	568.488	3343.94	92.0659	401.946	3293.04	1123.88
TUMOR	TCGA-VP-A87K-01A-11R	893.092	1476.98	87.7129	4022.11	3552.01	1100.76	2660.02	80.4639	281.261	4881.84	1428.42
TUMOR	TCGA-VP-AA1N-01A-31R	999.071	818.773	164.49	5405.78	2988.91	638.57	2719.77	211.631	155.129	2554.28	315.273
TUMOR	TCGA-WW-A8ZI-01A-11R	1394.04	1129.37	93.7451	3710.53	4241.33	782.898	3073.32	117.181	292.637	2543.15	1290.89
TUMOR	TCGA-X4-A8KQ-01A-12R	969.617	1233.9	182.559	4009.78	2467.81	887.531	2226.57	96.9845	135.289	3118.17	658.517
TUMOR	TCGA-X4-A8KS-01A-12R	823.466	1232.42	104.218	4740.28	2052.11	672.457	2138.13	88.5029	140.612	2641.85	465.674
TUMOR	TCGA-XA-A8JR-01A-11R	1187.75	1589.58	103.149	3576	3135.18	957.112	2314.33	86.8621	143.865	2186.21	1030.94
TUMOR	TCGA-XJ-A83F-01A-11R	900.245	979.874	131.643	3105.22	2390.42	645.704	1892.44	53.0145	171.552	3852.78	777.942
TUMOR	TCGA-XJ-A83G-01A-11R	877.807	964.775	112.441	4469.89	2925.56	624.675	2418.88	65.2438	131.876	2681.94	670.484
TUMOR	TCGA-XJ-A83H-01A-11R	1055.72	1222.64	95.5975	3479.25	2705.66	509.434	2669.81	77.3585	257.862	3434.59	808.176
TUMOR	TCGA-XJ-A9DI-01A-11R	1473.76	1627.87	355.99	3156.48	3176.04	979.951	2989.73	335.941	231.296	3672.86	371.638
TUMOR	TCGA-XJ-A9DK-01A-11R	1095.05	1397.36	120.108	3544.34	3141.49	928.613	3281.22	131.324	128.052	2741.91	579.974
TUMOR	TCGA-XJ-A9DQ-01A-11R	1182.83	1260.27	137.195	3467.11	2448.6	637.457	2614.66	135.941	220.015	3414.83	727.387
TUMOR	TCGA-XJ-A9DX-01A-11R	1101.41	1010.82	141.593	3042.77	2987.22	819.567	3360.37	89.4789	318.092	2718.78	1428.71
TUMOR	TCGA-XK-AAIR-01A-11R	1224.34	1775.88	141.078	2964.36	3802.28	1183.35	4491.85	190.242	128.681	3160.16	1860.52
TUMOR	TCGA-XK-AAIV-01A-11R	1028.9	708.464	220.29	3703.46	4435.04	595.599	2229.42	746.539	132.582	2966.44	490.894
TUMOR	TCGA-XK-AAIW-01A-11R	1069.8	2307.24	143.055	3045.72	4782.47	1978.87	3658.47	213.37	538.621	4142.36	1087.98
TUMOR	TCGA-XK-AAJ3-01A-11R	951.754	1067.2	68.8363	4089.91	3055.02	1242.33	3533.6	87.099	113.791	2098.81	529.15
TUMOR	TCGA-XK-AAJA-01A-11R	1319.21	1826.99	107.488	2900.62	3227.48	752.733	2526.29	87.6879	55.0014	2927.33	569.186
TUMOR	TCGA-XK-AAJP-01A-11R	1133.8	1664	124.764	4392.27	2665.71	1067.87	4055.01	171.865	126.562	4072.63	1164.22
TUMOR	TCGA-XK-AAJR-01A-11R	1200.66	2108.97	187.226	3922.2	4246.88	1031.05	3805.59	147.003	104.754	3473.96	1275.57
TUMOR	TCGA-XK-AAJT-01A-11R	928.397	1333.64	239.515	4206.9	2325.26	809.879	2793.1	178.006	137.931	2393.29	425.909
TUMOR	TCGA-XK-AAJU-01A-11R	1057.51	1586.11	177.844	3713.25	3120.77	740.852	2928.44	161.858	121.893	2878.98	485.076
TUMOR	TCGA-XK-AAK1-01A-11R	812.559	836.926	111.528	4910.97	2683.22	612.933	1062.79	63.7301	78.7254	1667.29	905.342
TUMOR	TCGA-XQ-A8TA-01A-11R	1128.16	1671.61	56.4257	4637.28	1581.58	1921.79	4611.14	30.2873	789.545	3717.87	796.598
TUMOR	TCGA-XQ-A8TB-01A-11R	1288.35	1707.32	96.1804	3536.59	4116.43	1598.25	4221.35	136.677	222.273	4541.65	1120.11
TUMOR	TCGA-Y6-A8TL-01A-21R	1242.43	1449.22	94.7638	3806.85	2915.95	1018.26	2954.58	65.1879	91.7459	2456.62	683.869
TUMOR	TCGA-Y6-A9XI-01A-11R	1387.75	1940.7	104.412	3378.94	3945.61	752.946	3051.49	98.0398	69.1181	2836.29	1198.05
TUMOR	TCGA-YJ-A8SW-01A-11R	2475.71	1321.22	43.5252	9381.3	3851.8	1296.04	3018.35	97.1223	316.187	3514.75	847.122
TUMOR	TCGA-YL-A8HJ-01A-11R	1071	1472.73	312.345	3091.05	3008.53	1030.35	3923.1	340.858	197.429	4425.96	1124.1
TUMOR	TCGA-YL-A8HK-01A-11R	1260.2	1705.47	174.204	3239.87	3722.38	1035.78	3611.88	217.46	163.586	3976.41	1031.46
TUMOR	TCGA-YL-A8HL-01A-11R	1397.68	1822.72	99.3294	3676.45	4896.48	1126.15	4033.11	41.0729	208.718	3810.98	1574.6
TUMOR	TCGA-YL-A8HM-01A-11R	1212.74	1075.01	131.372	4115.62	2881.06	1006.22	3146.71	273.933	231.662	2169.91	666.39
TUMOR	TCGA-YL-A8HO-01A-11R	1166.29	1170.82	292.994	4194.56	2419.22	532.137	2510.13	525.767	140.706	2810.08	505.501
TUMOR	TCGA-YL-A8S8-01A-11R	1151.95	1058.58	107.922	2919.92	2694.61	977.749	2550.15	124.691	150.919	4033.97	502.204
TUMOR	TCGA-YL-A8S9-01A-11R	1324.84	1253.32	34.5494	2996.25	3158.54	625.98	3737.24	28.6396	285.942	4091.37	793.272
TUMOR	TCGA-YL-A8SA-01A-21R	957.756	2040.25	63.9744	3487.14	3826.74	470.212	3240.3	42.1165	73.5706	2854.86	1263.49
TUMOR	TCGA-YL-A8SB-01A-31R	1464.34	1789.11	170.971	3844.37	2978.68	598.624	3776.7	223.3	253.524	3358.97	948.235
TUMOR	TCGA-YL-A8SC-01A-11R	1063.64	2045.29	188.606	3273.89	4137.3	1949.04	3059.8	275.655	322.01	3344.66	926.752
TUMOR	TCGA-YL-A8SF-01A-11R	1170.38	1304.62	117.522	3999.58	3312.69	1898.18	3571.49	149.342	198.558	5477.73	1959.69
TUMOR	TCGA-YL-A8SH-01B-11R	1389.7	1445.56	160.148	4345.14	3923.89	1028.54	3186.05	103.066	131.607	3806.55	729.387
TUMOR	TCGA-YL-A8SI-01A-11R	1187.19	1283.01	174.514	4557.32	2864.89	643.808	3063.46	150.972	160.184	2840.33	750.256
TUMOR	TCGA-YL-A8SJ-01B-11R	1030.67	1723.37	120.092	3206.56	3700.96	1094.29	3400.73	81.3706	439.401	3378.84	1204.85
TUMOR	TCGA-YL-A8SK-01B-21R	1091.08	1445.41	155.546	3128.25	2964.47	596.187	3280.33	194.107	106.153	3553.29	428.51
TUMOR	TCGA-YL-A8SL-01B-21R	681.654	1664.44	76.5832	3915.26	3875.38	2428.01	2210.49	48.0344	360.712	3297.16	953.438
TUMOR	TCGA-YL-A8SO-01B-31R	1171.7	1220.8	147.733	3477.87	3032	517.333	2252.27	99.7333	184	3523.2	466.133
TUMOR	TCGA-YL-A8SP-01B-11R	674.85	2336.01	84.215	3601.78	4498.1	2188.74	3621.67	35.548	587.812	3947.95	2131.61
TUMOR	TCGA-YL-A8SQ-01B-11R	1062.09	1524.73	142.308	2571.98	3312.64	957.143	3274.18	170.33	315.934	3022.53	686.264
TUMOR	TCGA-YL-A8SR-01B-11R	1247.73	1808.79	327.569	3837.3	3913.38	785.361	3935.31	59.9648	110.532	2505.55	1243.15
TUMOR	TCGA-YL-A9WH-01A-11R	1318.33	1011.83	53.6939	4661.83	5031.72	1377.75	2852.94	95.4559	345.63	2350.6	601.372
TUMOR	TCGA-YL-A9WI-01A-11R	1259.48	913.428	47.2209	3900.15	3124.94	558.78	2417.61	75.7501	138.219	2895.72	484.014
TUMOR	TCGA-YL-A9WJ-01A-11R	995.032	1017.51	180.6	3400.28	4306.36	917.22	3167.81	284.734	108.745	3624.3	951.803
TUMOR	TCGA-YL-A9WK-01A-11R	936.885	1066.79	167.429	3505.03	2790.03	687.557	2852.7	249.771	136.322	3376.03	915.828
TUMOR	TCGA-YL-A9WL-01A-11R	1243.96	2136.67	79.4778	4113.8	3397.01	2610.27	3520.54	47.0318	378.636	3182.98	530.15
TUMOR	TCGA-YL-A9WX-01A-21R	1127.03	1721.13	159.121	3004.03	3175.7	1072.97	3119.06	273.863	168.756	3756.42	580.718
TUMOR	TCGA-YL-A9WY-01A-11R	1505.35	1413.43	349.618	3275.84	4242.27	634.762	2544.7	576.604	318.046	2647.39	886.673
TUMOR	TCGA-ZG-A8QW-01A-11R	1141.14	1212.91	224.821	4627.45	3346.85	804.262	2679.84	269.536	197.494	2484.83	461.441
TUMOR	TCGA-ZG-A8QX-01A-11R	1141.56	1196.28	68.1943	4703.77	3218.28	1073.44	2155.11	103.524	126.94	3327.55	746.44
TUMOR	TCGA-ZG-A8QY-01A-11R	838.665	1292.89	129.752	4504.27	3747.24	1971.14	4855.19	103.633	146.603	3570.72	976.093
TUMOR	TCGA-ZG-A8QZ-01A-11R	1279.49	1811.08	201.456	2813.11	2840.21	855.178	3813.51	262.136	230.987	4021.84	1024.27
TUMOR	TCGA-ZG-A9KY-01A-11R	1020.18	1254.8	234.365	3040.25	4256.35	1817.34	3900.93	381.115	309.598	4251.08	569.659
TUMOR	TCGA-ZG-A9L0-01A-11R	1206.29	1126.48	204.724	4254.43	2960.63	570.374	3252.95	356.791	181.102	3211.12	350.394
TUMOR	TCGA-ZG-A9L1-01A-11R	1054.26	1957.95	58.6797	2915.73	5169.68	1779.95	4415.32	17.6039	520.945	4377.51	1088.83
TUMOR	TCGA-ZG-A9L2-01A-31R	1296.61	1592.01	207.53	2934.89	3047.54	1420.81	3645.1	343.595	260.018	4986.78	1029.17
TUMOR	TCGA-ZG-A9L4-01A-11R	1160.81	1370.43	258.677	4226.3	3572.72	1509.26	4238.95	133.246	313.762	3183.03	1300.46
TUMOR	TCGA-ZG-A9L5-01A-12R	1221.02	1993.84	105.265	3131.76	2580.95	1345.92	3249.98	103.013	213.062	3073.78	1066.16
TUMOR	TCGA-ZG-A9L6-01A-11R	1059.67	1713.54	283.719	4158.6	2850.37	535.696	3367.02	244.164	166.032	2870.39	637.269
TUMOR	TCGA-ZG-A9L9-01A-11R	992.158	1587.26	210.677	4893.8	2043.63	1521.24	2466.7	277.842	211.251	3183.7	421.929
TUMOR	TCGA-ZG-A9LB-01A-11R	960.23	755.739	131.313	6297.52	2678.6	528.926	1610.65	182.737	348.026	2499.54	332.415
TUMOR	TCGA-ZG-A9LM-01A-11R	1828.4	1182.71	142.259	5263.13	1776.38	379.358	2051.14	176.662	427.708	2750.35	504.417
TUMOR	TCGA-ZG-A9LN-01A-11R	1331.16	1158.42	266.32	3637.68	2357.1	908.485	2978.2	545.746	245.726	3283.84	424.521
TUMOR	TCGA-ZG-A9LS-01A-12R	922.067	1103.73	298.217	4460.29	2389.79	891.41	2735.01	422.204	162.075	3858.18	457.861
TUMOR	TCGA-ZG-A9LU-01A-11R	1100.91	969.155	223.216	4101.72	2039.09	995.526	2065.46	199.67	151.636	3256.89	328.703
TUMOR	TCGA-ZG-A9LY-01A-11R	1381.91	1754.02	176.122	3732.01	3443.69	855.207	3884.42	251.058	269.263	3774.77	966.13
TUMOR	TCGA-ZG-A9LZ-01A-11R	1128.26	1771.24	111.773	4166.54	3183.31	872.206	2956.78	161.699	233.234	2409.46	1005.22
TUMOR	TCGA-ZG-A9M4-01A-11R	1425.25	1824.86	192.226	2692.01	2729.18	1538.23	2856.9	362.666	269.116	5085.43	955.147
TUMOR	TCGA-ZG-A9MC-01A-31R	1402.9	1391.89	441.441	3480.98	2732.23	1294.79	3364.86	740.24	246.747	4979.48	532.533
TUMOR	TCGA-ZG-A9N3-01A-11R	1294.67	1110.5	79.1013	3207.2	2204.56	323.596	2867.17	210.594	48.2826	1916.92	397.561
TUMOR	TCGA-ZG-A9ND-01A-11R	1008.74	1119.83	91.3021	5784.54	3841.6	797.51	1781.08	56.0263	80.2352	2835.9	347.916
TUMOR	TCGA-ZG-A9NI-01A-11R	1085.35	855.947	172.843	5629.41	3105.16	759.756	2301.06	139.777	236.719	2787.28	433.61
