# Supplementary material for: Loss of Wave1 gene defines a subtype of lethal prostate cancer
Source: Oncotarget. 2015 Mar 31;6(14):12383–91. doi: 10.18632/oncotarget.3564 (PMC4494945; doi:10.18632/oncotarget.3564)
Supplement: Supplementary file 3 [file oncotarget-06-12383-s003.xls]

## Sheet: ST2
TYPE	PatientID	ABI1|10006	ABI2|10152	ABI3|51225	BRK1|55845	CYFIP1|23191	CYFIP2|26999	NCKAP1|10787	NCKAP1L|3071	WASF1|8936	WASF2|10163	WASF3|10810
TUMOR	TCGA-2A-A8VL-01A-21R	-0.098025	-0.520543	-0.844389	-0.646957	-0.103201	-1.48378	-0.258106	-0.764953	-1.04191	-0.797419	-0.516337
TUMOR	TCGA-2A-A8VO-01A-11R	0.247224	-0.135964	-0.800358	-0.298694	-1.26409	0.495885	-0.958307	-0.623425	-0.454973	-1.2492	-0.50349
TUMOR	TCGA-2A-A8VT-01A-11R	-0.829471	1.27768	-0.461616	-1.22433	-0.195123	2.42161	1.16057	-0.200165	-0.380938	1.39854	1.53946
TUMOR	TCGA-2A-A8VV-01A-11R	1.20627	0.443313	-0.919591	0.0244466	-0.244737	1.07564	0.0748658	-0.653698	0.667154	1.0134	1.27602
TUMOR	TCGA-2A-A8VX-01A-11R	1.15102	0.346843	-1.48272	-0.623506	-1.54218	-0.294001	-0.86934	-0.974681	-0.868785	-0.785046	0.98384
TUMOR	TCGA-2A-A8W1-01A-11R	0.601117	0.281171	-1.32613	-0.248296	0.573027	-0.264248	0.444365	-0.88592	-0.984552	-1.494	1.98816
TUMOR	TCGA-2A-A8W3-01A-11R	-0.613337	1.0086	0.455211	-0.662896	0.735464	1.64321	0.826516	-0.522022	2.29278	0.115029	1.71767
TUMOR	TCGA-2A-AAYF-01A-11R	0.473078	-0.0185514	-0.824067	0.379937	0.69964	-0.350286	-0.712011	-0.752274	0.371831	-1.66176	0.345099
TUMOR	TCGA-2A-AAYO-01A-11R	-0.00561942	0.195733	0.65153	-0.0061516	-0.606815	-0.104894	-0.715387	1.10311	0.29594	-1.51017	0.240054
TUMOR	TCGA-2A-AAYU-01A-11R	0.700458	1.68499	-1.12405	-0.0762073	-0.380293	1.14619	0.0404254	-0.737586	0.0125183	1.0574	1.31562
TUMOR	TCGA-4L-AA1F-01A-11R	1.01275	0.136874	3.75339	-0.735618	-0.0216606	-0.332664	1.15874	3.80922	0.99588	0.732989	-1.12862
TUMOR	TCGA-CH-5737-01A-11R	1.06168	1.04959	-0.481911	-0.238889	0.407607	0.848476	1.84802	-0.691885	0.44971	0.223803	0.338735
TUMOR	TCGA-CH-5738-01A-11R	1.1056	0.437556	0.359974	-0.920423	0.743341	0.250059	0.540099	2.04388	0.477543	0.956629	0.505498
TUMOR	TCGA-CH-5739-01A-11R	0.603357	0.616161	-0.662213	-1.48384	0.144449	0.46874	0.814877	0.383898	-0.0769666	1.40673	1.68396
TUMOR	TCGA-CH-5740-01A-11R	0.223594	1.78475	-0.769698	-1.9626	0.54605	2.14575	0.088814	-0.120137	2.19157	0.58489	1.24702
TUMOR	TCGA-CH-5741-01A-11R	0.620763	0.146001	-0.865331	0.636998	-1.05567	0.0925501	0.049548	-0.759708	0.24616	-0.394401	1.35984
TUMOR	TCGA-CH-5743-01A-21R	1.95814	0.522801	0.702509	-0.601599	-0.655574	-0.88208	1.03581	0.960094	-0.448215	1.66599	-1.08268
TUMOR	TCGA-CH-5744-01A-11R	0.13846	0.435267	-0.0783438	-0.780747	0.451678	1.38235	-0.0184157	-0.195351	0.191015	1.63939	0.527325
TUMOR	TCGA-CH-5745-01A-11R	0.558275	-0.518022	-0.1101	-0.804566	0.40338	-0.0908871	0.0441301	0.872728	0.244693	0.397659	-0.249323
TUMOR	TCGA-CH-5746-01A-11R	1.18375	0.86303	-0.859018	-0.889055	0.0903411	-0.154968	0.580827	-0.519726	0.216545	1.66877	0.902032
TUMOR	TCGA-CH-5748-01A-11R	1.36268	0.868604	-0.873919	-0.776707	1.23412	0.0747463	0.382767	-0.397143	0.135391	0.895628	0.431525
TUMOR	TCGA-CH-5750-01A-11R	-0.0715883	-0.484853	-0.774813	-0.832816	0.236538	0.312059	0.0706664	1.15287	2.01239	0.858189	0.349474
TUMOR	TCGA-CH-5752-01A-11R	-0.417979	1.20332	-0.631524	-0.999761	2.22505	3.82501	1.3307	-0.420195	3.99421	0.839492	1.46825
TUMOR	TCGA-CH-5753-01A-11R	2.57737	0.692698	-1.08151	-2.31111	1.14259	-0.140685	2.31831	-0.00935336	-0.611833	0.263538	-0.0324706
TUMOR	TCGA-CH-5754-01A-11R	0.133801	2.45428	2.35677	-0.314241	0.528665	0.302	0.356969	1.79504	-0.973745	-0.0960794	0.611222
TUMOR	TCGA-CH-5761-01A-11R	1.48359	0.464573	0.0654846	-0.110076	0.576236	0.393161	1.24883	0.171687	3.44129	0.0789452	1.4186
TUMOR	TCGA-CH-5762-01A-11R	0.648193	1.93288	-0.367741	-1.40214	0.031066	-0.256379	1.76865	0.887388	0.727316	1.19635	1.11166
TUMOR	TCGA-CH-5763-01A-11R	0.441193	1.19619	-0.715352	-0.661967	0.248954	-0.0632534	1.60323	-0.0133347	0.0438511	0.926492	-0.630097
TUMOR	TCGA-CH-5764-01A-21R	1.53371	1.92783	-0.678217	-0.912018	0.244933	1.57842	1.3946	-0.102797	-0.555809	2.03674	1.74567
TUMOR	TCGA-CH-5765-01A-11R	0.0867638	0.5585	-1.07545	-0.760594	0.559441	0.734355	1.84109	-0.513992	0.329182	1.42397	4.1332
TUMOR	TCGA-CH-5766-01A-11R	1.28544	0.342435	-0.675855	-0.684164	0.0572971	-0.133378	1.66895	0.227674	-0.885927	0.728553	0.302621
TUMOR	TCGA-CH-5767-01A-11R	1.73017	-0.941175	-1.05597	0.584692	0.776372	-0.066957	0.93411	-0.514263	-0.619628	0.429357	0.185691
TUMOR	TCGA-CH-5768-01A-11R	1.10041	0.585901	-0.818845	-0.60974	-0.0131533	-0.357223	0.145568	-0.176753	0.465833	2.34453	1.02244
TUMOR	TCGA-CH-5769-01A-11R	1.53046	1.0201	-0.460036	0.261591	0.376553	-1.03562	0.830616	-0.290706	0.247424	0.19152	0.7677
TUMOR	TCGA-CH-5771-01A-21R	0.174313	0.00599832	1.42438	-0.90717	0.99806	-0.137534	0.575777	1.77188	-0.183403	1.6953	-0.823333
TUMOR	TCGA-CH-5772-01A-11R	1.05427	0.129722	-0.51532	-0.30265	0.899644	-0.656608	1.41252	-0.509415	1.20042	-1.72345	0.0131357
TUMOR	TCGA-CH-5788-01A-11R	-1.53767	-1.88001	-1.30473	-0.813284	-0.143687	-1.31783	0.20573	-0.507086	-0.226255	1.49502	-0.73542
TUMOR	TCGA-CH-5789-01A-11R	0.502101	1.12456	-0.124898	-0.918436	0.490311	-1.25673	1.11157	0.533662	-0.511177	1.03377	-0.404347
TUMOR	TCGA-CH-5790-01A-11R	0.763631	0.501546	-0.960664	-0.581678	0.39556	-0.457607	1.00813	0.0714937	0.631286	2.10434	2.00413
TUMOR	TCGA-CH-5791-01A-11R	0.218077	0.866555	-0.477482	0.158111	-0.177021	0.79507	0.472946	-0.0774157	0.143095	0.828957	0.768235
TUMOR	TCGA-CH-5792-01A-11R	-0.156443	-0.529009	1.7338	-0.576442	0.90011	0.226251	0.477771	2.48301	-0.43977	1.96248	-0.519883
TUMOR	TCGA-CH-5794-01A-11R	-0.467702	1.11618	-0.582458	-0.515604	-0.270595	0.96901	-0.207556	-0.26276	1.36557	1.59402	0.54958
TUMOR	TCGA-EJ-5494-01A-01R	0.432693	0.521975	0.00795088	-0.728051	1.65075	1.2895	0.529185	0.127383	0.891639	0.637402	1.03517
TUMOR	TCGA-EJ-5495-01A-01R	0.284987	1.0592	0.452648	-1.04243	1.09929	1.17444	2.23905	1.36436	0.411821	0.946619	0.593228
TUMOR	TCGA-EJ-5496-01A-01R	0.863745	1.85663	-1.10181	-0.213903	0.924577	0.174279	1.13804	-0.554066	-0.0490427	0.976201	1.3169
TUMOR	TCGA-EJ-5497-01A-02R	1.28009	0.749692	-0.851512	-1.69693	0.365341	-0.366412	1.70693	0.0938291	0.159212	1.62536	1.37892
TUMOR	TCGA-EJ-5498-01A-01R	1.0178	2.03473	0.0446852	-1.10625	0.363303	0.128909	2.31982	0.723783	0.230505	1.67062	0.138328
TUMOR	TCGA-EJ-5499-01A-01R	1.13071	0.360328	-0.0229495	0.656015	0.417019	0.571232	0.159833	0.38458	2.14456	1.32279	-0.48783
TUMOR	TCGA-EJ-5501-01A-01R	0.356025	1.91259	-0.192915	-0.510723	0.645013	2.05439	0.253916	-0.16586	0.690952	1.77265	0.671985
TUMOR	TCGA-EJ-5502-01A-01R	0.464647	0.283131	0.736222	-1.42849	0.754205	-0.598016	0.72722	0.622378	0.309421	1.69246	0.711491
TUMOR	TCGA-EJ-5503-01A-01R	-0.665522	0.392988	0.409109	-0.683919	0.705703	-0.643178	0.419207	0.239427	-1.0158	1.74491	-0.843548
TUMOR	TCGA-EJ-5504-01A-01R	1.00484	1.40814	-0.340135	-0.334236	0.262252	0.464567	1.25775	-0.0640667	-0.147651	-0.0191551	0.552293
TUMOR	TCGA-EJ-5505-01A-01R	1.47444	0.38244	-0.911566	0.446982	0.980211	0.613179	1.27698	-0.283209	-0.364705	1.24012	-0.306339
TUMOR	TCGA-EJ-5506-01A-01R	1.2386	0.162913	-0.986845	-0.415476	0.502634	-0.251764	1.71281	-0.140567	-0.930437	0.285674	0.101919
TUMOR	TCGA-EJ-5507-01A-01R	2.52377	1.56152	-0.667371	0.471775	-0.274103	4.17785	2.24183	0.0029427	0.343727	1.64814	0.11539
TUMOR	TCGA-EJ-5508-01A-02R	1.6302	1.82915	0.148697	-0.717256	0.652634	0.779704	1.85293	1.13125	0.398426	1.05646	1.52753
TUMOR	TCGA-EJ-5509-01A-01R	0.161405	-0.273974	0.742462	-0.0385451	0.55811	0.980662	-0.345392	1.75542	-0.520919	1.6791	-0.743032
TUMOR	TCGA-EJ-5510-01A-01R	0.157925	0.216607	-0.192356	-0.700541	-0.360682	0.4927	0.315435	0.0422379	0.00894197	1.30061	0.482662
TUMOR	TCGA-EJ-5511-01A-01R	0.329481	0.347692	-0.75614	-1.25824	0.768179	-1.01844	0.378412	-0.239962	-1.15488	0.564559	-0.241455
TUMOR	TCGA-EJ-5512-01A-01R	0.473716	1.95526	-0.922572	0.427651	-2.24992	0.912846	0.901467	-0.721217	0.450339	1.43843	0.150795
TUMOR	TCGA-EJ-5514-01A-01R	3.07521	0.416389	-0.516586	0.935614	1.89146	0.169744	2.29271	1.25513	0.0454252	-0.307839	0.155911
TUMOR	TCGA-EJ-5515-01A-01R	0.7699	1.68273	-1.0204	-0.00669191	0.18471	-0.823471	2.54003	-0.121464	-0.584211	1.21436	-0.428791
TUMOR	TCGA-EJ-5516-01A-01R	1.65653	1.02448	-0.0232423	-0.849442	0.96774	0.259158	3.3284	0.521245	0.451515	0.338736	1.51718
TUMOR	TCGA-EJ-5517-01A-01R	0.608268	0.839869	-0.520435	0.211366	-0.152446	-0.219196	0.982493	0.251611	-0.450957	-0.0219457	0.104646
TUMOR	TCGA-EJ-5518-01A-01R	-1.65528	-1.83923	0.711138	-0.487324	3.10473	0.976722	0.640113	0.159515	-0.722659	1.68057	-0.100991
TUMOR	TCGA-EJ-5519-01A-01R	-0.310884	1.31893	0.329726	-1.16595	1.83614	2.68083	1.00815	-0.242456	-0.161406	1.13948	2.04086
TUMOR	TCGA-EJ-5521-01A-01R	-0.384869	-0.706411	-0.0274239	-0.986555	0.244249	0.184706	0.0559719	-0.186625	-0.878131	1.00953	-0.315883
TUMOR	TCGA-EJ-5522-01A-01R	1.83845	2.38449	-0.776713	-0.390891	1.48927	0.640273	2.25857	0.447418	1.41338	1.63246	1.85821
TUMOR	TCGA-EJ-5524-01A-01R	1.50423	2.73673	-0.116058	-0.543777	1.41978	0.794786	3.16703	0.984996	0.395845	2.05545	2.13805
TUMOR	TCGA-EJ-5525-01A-01R	1.33039	1.13709	-0.785154	-0.496829	1.92438	-0.112281	2.04449	-0.00114939	2.95821	1.51497	0.58234
TUMOR	TCGA-EJ-5526-01A-01R	2.38392	0.996056	-0.572739	-0.553779	0.325216	0.374344	2.5942	0.58932	0.521436	1.15088	0.734656
TUMOR	TCGA-EJ-5527-01A-01R	1.54811	3.31933	-0.439735	-1.05627	0.552428	1.48535	2.24591	0.763065	1.39224	1.72462	2.15868
TUMOR	TCGA-EJ-5530-01A-01R	0.153839	0.740214	-0.763979	-0.964735	1.36444	0.562876	0.664583	-0.260143	0.779807	2.15781	2.39222
TUMOR	TCGA-EJ-5531-01A-01R	0.0458673	0.163226	0.966167	-0.224038	0.751571	-0.763998	0.560112	1.30463	-0.774935	0.498236	-0.765024
TUMOR	TCGA-EJ-5532-01A-01R	0.598076	0.395798	-0.616477	-0.884357	1.6294	1.29965	0.792186	-0.0627274	0.147059	0.191999	1.59454
TUMOR	TCGA-EJ-5542-01A-01R	2.20765	0.916326	-1.04162	-0.527889	1.00318	0.935658	1.94826	0.059536	0.0524421	1.58045	0.68872
TUMOR	TCGA-EJ-7115-01A-11R	-0.0442691	0.0170434	0.2448	-0.199296	0.384689	-0.135692	0.449584	0.568733	-0.745454	2.26774	-0.491548
TUMOR	TCGA-EJ-7123-01A-11R	0.421287	-0.179105	-0.596906	-0.375531	1.01728	1.12005	0.399141	-0.303033	-0.307183	1.1498	0.0832495
TUMOR	TCGA-EJ-7125-01A-11R	0.219332	-0.670851	-0.453559	-0.631202	2.54501	0.580663	1.56376	0.143156	1.02978	1.23538	2.23229
TUMOR	TCGA-EJ-7218-01B-11R	-0.461205	-0.345831	-0.738803	0.155407	-0.0420015	-0.633782	-0.368837	-0.313768	-0.3678	0.560668	-0.797041
TUMOR	TCGA-EJ-7312-01B-21R	-0.772339	-0.0221472	-0.362311	1.02414	1.81546	0.402767	-0.371726	-0.619805	-1.06515	-0.934443	-0.200633
TUMOR	TCGA-EJ-7314-01A-31R	-0.64117	-0.596167	-0.893741	-0.244959	0.704231	-0.0711442	-0.0286074	-0.619114	0.243882	0.790529	0.253346
TUMOR	TCGA-EJ-7315-01A-31R	0.816978	1.3154	0.687587	-0.684218	0.283903	1.41777	1.26819	2.38298	-0.160641	0.491053	-0.343333
TUMOR	TCGA-EJ-7317-01A-31R	-0.4592	-0.730639	-0.303273	0.332098	0.488831	-0.516012	0.146415	-0.5835	-1.04577	0.160541	-0.127715
TUMOR	TCGA-EJ-7318-01B-11R	-1.20818	-0.505313	0.705071	1.0841	-0.0563693	-0.703296	-1.32406	-0.15336	-0.31197	-1.34601	-0.81517
TUMOR	TCGA-EJ-7321-01A-31R	0.966733	0.706191	-0.889737	-0.972681	0.370035	1.24366	0.920573	0.196572	0.347764	1.45389	2.21583
TUMOR	TCGA-EJ-7325-01B-11R	-1.26043	-0.334421	-0.377712	2.32628	-1.25947	0.825797	-2.09729	-0.747834	-1.46522	-0.255005	-1.32157
TUMOR	TCGA-EJ-7327-01A-11R	0.796654	1.39854	-0.741109	-1.52629	2.21813	2.43459	0.96298	0.791137	0.391295	1.99276	1.08476
TUMOR	TCGA-EJ-7328-01A-31R	0.623623	1.34788	1.89346	-0.927753	6.44852	-0.00496401	0.297126	1.18163	-0.197825	-0.0719491	0.605376
TUMOR	TCGA-EJ-7330-01A-11R	0.343865	0.245413	-0.299464	-1.36031	0.375517	0.503278	0.349678	0.0331877	-0.693673	2.12614	-0.718367
TUMOR	TCGA-EJ-7331-01A-11R	1.73685	0.42877	-0.236372	-1.09827	1.19793	-0.676401	2.47738	0.574723	-0.247624	-0.0548477	0.433779
TUMOR	TCGA-EJ-7781-01A-11R	0.507979	1.72896	-0.654521	-1.47416	0.779769	-0.625005	1.05334	0.921973	0.581447	2.41237	0.733796
TUMOR	TCGA-EJ-7782-01A-11R	-0.421592	3.1264	-0.353131	-1.43498	0.230184	-0.704171	-0.10628	0.238267	-1.01876	2.34813	-0.332731
TUMOR	TCGA-EJ-7783-01A-11R	0.763355	2.28704	-0.260664	-1.1192	0.701056	1.55325	1.28605	0.355535	1.10249	2.61082	1.57773
TUMOR	TCGA-EJ-7784-01A-11R	0.798971	0.581608	-1.14989	-1.23754	0.651225	0.375356	0.228094	-0.250245	2.06864	1.39026	1.49529
TUMOR	TCGA-EJ-7785-01A-11R	0.196733	1.07999	0.348327	-2.28963	1.46835	-0.182043	1.73243	1.31432	0.0121587	1.91303	1.1093
TUMOR	TCGA-EJ-7786-01A-11R	0.296634	0.211763	-0.70227	-0.789247	-0.0281881	-0.852077	0.638277	-0.38322	-0.491093	0.149716	0.942388
TUMOR	TCGA-EJ-7788-01A-11R	0.456707	-0.326693	-0.796441	-0.414206	0.797424	-0.332179	1.01384	0.0378346	0.57456	-0.229719	0.899635
TUMOR	TCGA-EJ-7789-01A-11R	-0.393922	-0.300758	-0.997954	-1.06105	0.944814	1.26864	0.726352	-0.171907	-0.780174	-0.609176	0.431821
TUMOR	TCGA-EJ-7791-01A-11R	0.430243	0.740657	0.0982574	-0.704636	0.396217	0.248151	0.744082	0.445268	-0.011332	0.972865	-0.109004
TUMOR	TCGA-EJ-7792-01A-11R	-0.204643	1.13746	0.598767	-1.85083	-0.0403192	-0.203151	0.826188	1.20255	-0.0649666	-0.301448	-0.0860905
TUMOR	TCGA-EJ-7793-01A-31R	0.0621151	1.14196	-0.7906	-0.214866	0.798812	0.317243	0.739682	-0.376642	-0.401069	-0.125846	-0.079995
TUMOR	TCGA-EJ-7794-01A-11R	0.87792	0.59563	0.245743	-1.04285	0.713615	0.279563	1.17122	1.14759	-0.261119	2.23885	0.5497
TUMOR	TCGA-EJ-7797-01A-11R	1.06759	1.11914	-0.142312	-0.157816	0.370862	0.419115	0.31138	-0.134165	-0.406299	1.67962	1.28938
TUMOR	TCGA-EJ-8468-01A-21R	1.55626	0.389118	-0.425791	-0.212121	-0.0212118	1.419	1.54337	0.52053	-0.601799	0.0412256	-0.487323
TUMOR	TCGA-EJ-8469-01A-11R	1.31341	-1.34229	-1.14429	-0.812322	0.951787	0.344647	1.9079	-0.374911	3.32776	2.01001	1.64205
TUMOR	TCGA-EJ-8470-01A-11R	1.67689	1.41051	1.15866	-0.22205	0.3774	0.726246	0.620733	2.14782	-0.449283	-0.592579	0.256584
TUMOR	TCGA-EJ-8472-01A-11R	1.07843	0.756016	-1.22675	0.01195	2.06489	-0.37557	1.09669	-0.270448	0.556156	0.142673	0.0721391
TUMOR	TCGA-EJ-8474-01A-11R	0.853283	0.429888	-0.58237	-0.0403957	-0.23686	-0.3663	0.474274	-0.32365	0.915579	-0.313371	1.0079
TUMOR	TCGA-EJ-A46B-01A-31R	-0.600399	-0.233974	-0.400936	-0.120897	-0.485766	-1.11398	-0.12514	-0.534492	-0.557142	-0.745094	-0.798484
TUMOR	TCGA-EJ-A46D-01A-21R	-0.394361	-0.244683	-0.169668	-0.422943	0.0683299	-0.0445586	-0.371634	-0.432928	-0.50034	-0.727884	-0.466929
TUMOR	TCGA-EJ-A46E-01A-31R	0.317298	-0.0906425	-0.112509	-1.05658	-1.09771	-0.852858	-0.096638	-0.458968	-0.102153	0.0795137	-1.27399
TUMOR	TCGA-EJ-A46F-01A-31R	-1.1493	-0.420331	-0.86027	1.76327	-1.59363	0.469439	-1.51028	-0.916278	-0.306835	-1.02055	-0.890085
TUMOR	TCGA-EJ-A46G-01A-31R	1.94469	0.24216	0.190522	-1.34398	0.631493	0.510502	-0.167891	0.0771007	1.91013	0.133269	-0.0425747
TUMOR	TCGA-EJ-A46H-01A-31R	0.994614	-0.29834	0.857484	-1.39259	0.0258538	-0.72529	0.786917	0.353073	-0.546327	0.823068	-0.808062
TUMOR	TCGA-EJ-A46I-01A-12R	-0.220056	0.225168	-0.533577	-1.20465	-0.584787	-1.02881	-0.0723153	-0.313638	-0.40679	0.935894	-0.349987
TUMOR	TCGA-EJ-A65B-01A-12R	-1.16814	-1.73561	2.75914	1.8982	0.126611	-0.797675	-1.65993	-0.365244	-0.971602	-0.0868869	-1.38247
TUMOR	TCGA-EJ-A65D-01A-11R	-1.59358	-1.03638	-1.25936	2.03121	-1.19191	0.102916	-2.01944	-1.01013	-0.290885	-0.856721	-0.839645
TUMOR	TCGA-EJ-A65E-01A-11R	0.654901	-0.332704	-0.935755	0.00168297	-0.177354	-0.87265	0.742605	-0.746699	-0.577045	-0.532013	-0.665705
TUMOR	TCGA-EJ-A65F-01A-21R	0.547765	0.295668	0.0807064	-0.393193	0.641342	0.854438	-0.0439894	-0.40178	1.60333	-0.123317	0.489733
TUMOR	TCGA-EJ-A65G-01A-21R	0.670549	-0.364911	-1.07457	-0.0664134	-0.920334	-1.71057	-0.333497	-0.8849	0.160993	-1.07533	-0.299444
TUMOR	TCGA-EJ-A65J-01A-11R	0.479179	-1.87527	-0.379406	-0.317073	0.332448	-0.372699	1.09153	-0.186904	-0.764218	0.599487	-0.885832
TUMOR	TCGA-EJ-A65M-01A-11R	-0.289287	-0.986348	0.0937467	1.87488	-1.0964	-0.558321	-1.31315	-0.213798	-0.0325501	-0.438566	-1.22
TUMOR	TCGA-EJ-A6RA-01A-11R	-0.568234	-0.726727	0.523248	1.1186	-0.680864	-1.02949	-1.00408	-0.359503	-0.812141	-0.252426	-1.29096
TUMOR	TCGA-EJ-A6RC-01A-11R	-0.439653	0.304014	0.930135	-0.0887921	-0.270977	0.167403	-0.389886	0.770314	-0.373472	-0.0432525	-0.595635
TUMOR	TCGA-EJ-A7NF-01A-11R	-0.633283	1.1281	-1.05964	-0.121381	-0.0649011	-0.321929	-0.605028	-0.655017	-0.344987	-0.15697	0.848396
TUMOR	TCGA-EJ-A7NG-01A-31R	-0.129913	0.658675	0.0666954	-0.348045	-0.600427	-0.552855	0.018363	-0.339697	-0.336019	0.55915	-0.598703
TUMOR	TCGA-EJ-A7NH-01A-12R	-0.743156	0.17209	0.332186	-0.262218	-0.0932939	-1.02045	-0.409635	-0.16508	-0.102806	-0.680448	-0.590859
TUMOR	TCGA-EJ-A7NJ-01A-22R	0.0370916	-0.906705	-0.532017	-0.429233	0.694383	-0.84179	0.299073	0.0431336	-0.300786	-0.126467	-0.849893
TUMOR	TCGA-EJ-A7NK-01A-12R	-0.46162	-0.649751	-0.691526	-0.618536	-0.797363	-0.983919	-0.30395	-0.140493	-0.578468	0.615212	-0.846766
TUMOR	TCGA-EJ-A7NM-01A-21R	0.730306	0.489428	0.886796	-0.0614664	-0.300164	0.22774	-0.175008	1.20903	3.42651	0.54621	-0.273295
TUMOR	TCGA-EJ-A7NN-01A-11R	0.385985	0.511631	1.35687	0.016916	0.138375	0.438424	0.166796	0.369482	-1.11219	-0.328798	-0.19219
TUMOR	TCGA-EJ-A8FN-01A-11R	-0.432036	-0.613442	0.00231485	-0.40201	-0.0829759	-0.803488	-1.35093	0.141593	-0.679227	-0.657885	0.278257
TUMOR	TCGA-EJ-A8FO-01A-21R	0.428063	0.0599694	-0.318946	-0.247077	1.37817	-0.850458	0.458306	-0.148148	-0.634818	0.627358	-0.238311
TUMOR	TCGA-EJ-A8FP-01A-21R	-0.227144	0.104246	0.798745	-0.249847	-0.482921	-1.32696	0.584052	0.571377	-0.625104	0.335757	-0.797669
TUMOR	TCGA-EJ-A8FS-01A-11R	1.62477	0.2721	-1.01278	0.00202905	0.0840291	2.73599	-0.174135	-0.685511	-0.233947	0.0322551	0.339554
TUMOR	TCGA-EJ-A8FU-01A-11R	-0.0831704	0.653104	0.339633	-0.668476	-0.494521	-0.527593	0.103638	0.292813	-0.204835	0.416388	-0.410068
TUMOR	TCGA-EJ-AB20-01A-12R	-1.06844	-0.415062	1.73641	0.768058	-1.99642	-1.26921	-0.932814	0.236954	-0.768825	0.304306	-1.26984
TUMOR	TCGA-EJ-AB27-01A-11R	-0.129144	0.191308	-0.361603	0.228684	0.118993	0.0368427	0.232354	0.573094	-0.45409	0.848923	-0.20169
TUMOR	TCGA-FC-7708-01A-11R	0.469165	1.51828	0.456108	-0.858577	-0.0540439	0.14578	1.28621	0.235299	0.158638	0.296114	0.189213
TUMOR	TCGA-FC-7961-01A-11R	0.343832	0.540994	-0.414528	0.627015	-0.351886	0.886105	1.32136	-0.150648	-0.183495	-0.923324	-1.193
TUMOR	TCGA-FC-A4JI-01A-11R	0.438971	-0.909455	-1.18365	-0.887517	-1.34674	-1.25271	2.98205	-0.576503	0.502667	-0.621717	-0.693941
TUMOR	TCGA-FC-A5OB-01A-11R	0.671789	0.737069	-0.809045	0.0876884	-0.0544431	-0.077727	0.872841	-0.889451	2.58508	-2.23222	2.53763
TUMOR	TCGA-FC-A66V-01A-21R	-1.57061	-1.62393	0.708912	1.07146	-0.583026	-1.38019	-1.54282	-0.464535	-1.21822	-1.61414	-1.74524
TUMOR	TCGA-FC-A6HD-01A-11R	-1.17671	-0.0402644	-0.520574	1.82537	0.683377	-0.36641	-1.55032	-0.98547	-0.933102	-1.95006	-0.831616
TUMOR	TCGA-FC-A8O0-01A-41R	-0.00485774	0.0719279	-0.818815	0.488752	-1.13889	-0.214136	-0.256124	-0.846654	-0.371618	0.0793021	-1.04671
TUMOR	TCGA-G9-6329-01A-13R	-0.810674	0.707354	0.285655	0.230002	-0.97984	-0.584748	0.0934731	-0.388695	-0.0588552	0.424872	1.19842
TUMOR	TCGA-G9-6332-01A-11R	-0.432731	-0.674064	-1.28178	0.69147	-0.819154	-0.565887	-0.376407	-0.930586	0.0978681	-0.208645	2.16947
TUMOR	TCGA-G9-6333-01A-12R	-0.262805	-0.859185	0.034487	0.24802	-0.480748	0.180079	0.234899	-0.0865018	-0.907979	0.029475	-0.413107
TUMOR	TCGA-G9-6336-01A-11R	-0.386572	-0.263809	-0.421392	0.32504	-0.41036	-1.00922	-0.233386	-0.467223	-0.793876	-0.392959	-0.371185
TUMOR	TCGA-G9-6338-01A-12R	-1.33861	-1.85546	0.29745	0.32889	-1.98166	-0.701467	-0.474801	-0.812653	-1.06482	-1.3086	-1.5776
TUMOR	TCGA-G9-6339-01A-12R	-0.392954	-1.14976	-0.673156	0.70238	-0.937926	-0.952054	-0.879341	-0.833537	-0.601675	-1.49959	-0.490326
TUMOR	TCGA-G9-6342-01A-11R	-0.0777215	0.540688	-0.0765533	0.245555	0.228518	-0.0741056	0.0934613	-0.631016	-0.166604	-0.101303	1.06224
TUMOR	TCGA-G9-6343-01A-21R	-1.50004	-0.150698	0.15097	1.81099	-1.47366	-0.358411	-0.937132	-0.682919	-0.927231	-0.115791	-0.795933
TUMOR	TCGA-G9-6347-01A-11R	-2.30949	-0.800924	2.30031	3.00551	-2.58015	0.532197	-1.87434	0.313484	-1.65788	-0.871545	-1.71863
TUMOR	TCGA-G9-6348-01A-11R	-0.46459	0.227776	0.834762	-0.965264	-0.143147	0.461634	0.303579	-0.400972	0.166063	-0.52837	-0.212401
TUMOR	TCGA-G9-6351-01A-21R	-0.374402	0.15756	-0.591215	-0.723539	-0.0123644	-0.907727	0.253478	-0.732612	-0.22691	-0.286553	-0.235741
TUMOR	TCGA-G9-6353-01A-11R	-1.17934	-0.310017	0.182426	0.0428748	-0.481347	-0.982411	-0.0645906	-0.35043	-0.645889	0.761859	-0.789961
TUMOR	TCGA-G9-6354-01A-11R	-0.759234	0.107838	-0.7662	1.25113	-1.24637	-0.971022	-0.872184	-0.751392	-0.847101	-0.432109	-0.11722
TUMOR	TCGA-G9-6356-01A-11R	0.151952	0.562411	0.728482	-0.0862887	-0.231213	0.200463	0.117639	0.441452	0.386822	0.252005	-0.183719
TUMOR	TCGA-G9-6361-01A-21R	0.252933	-0.0497363	0.242573	0.149829	-1.14398	0.780298	-0.0556533	-0.660196	-0.238367	1.04441	0.124274
TUMOR	TCGA-G9-6362-01A-11R	1.71112	-0.102166	0.311143	-0.829285	1.02908	0.104448	0.550219	-0.804889	-0.376341	-0.631069	2.44752
TUMOR	TCGA-G9-6363-01A-21R	4.05849	-0.718369	-0.767959	-0.466641	-0.134476	-0.184631	1.35802	-0.663911	-0.229443	-0.545398	-0.0225409
TUMOR	TCGA-G9-6364-01A-21R	0.612176	1.56557	-0.805578	-0.160434	-0.637549	0.90364	1.54817	-0.0930887	1.43457	2.03952	0.483281
TUMOR	TCGA-G9-6365-01A-11R	0.0471349	0.616338	0.172231	0.0383468	-0.456104	-0.0583937	0.224525	-0.445125	0.41729	0.56574	0.099669
TUMOR	TCGA-G9-6366-01A-11R	-0.639183	-1.54813	-0.747573	-0.208936	0.296183	-0.950658	-0.188185	-0.721863	-0.782413	-0.148617	1.06178
TUMOR	TCGA-G9-6367-01A-11R	-0.655478	0.509395	-0.492037	0.263489	-0.381301	-0.933625	0.429293	-0.437155	-0.731263	-0.314332	-0.878272
TUMOR	TCGA-G9-6369-01A-21R	-0.202356	-1.9534	-0.508974	0.782089	-1.01103	-0.271848	-0.328461	-0.890083	1.42946	-1.29227	-0.763363
TUMOR	TCGA-G9-6370-01A-11R	0.184471	0.149352	0.0535169	-0.150138	0.182491	-0.255468	0.582495	0.0849806	-0.619518	-0.176746	-0.943004
TUMOR	TCGA-G9-6371-01A-11R	-0.927208	0.324675	-0.684879	0.289447	0.727641	-0.402639	-0.415117	-0.662224	0.92466	-0.173838	0.215946
TUMOR	TCGA-G9-6373-01A-11R	-0.583075	0.491061	-0.635304	0.394034	-1.14179	0.375566	-0.332806	-0.395522	0.592305	0.833282	1.48214
TUMOR	TCGA-G9-6377-01A-11R	-0.784339	-0.307903	-0.402002	0.162448	0.270154	-0.283806	-0.499203	-0.30095	0.000465838	-0.316233	0.0911675
TUMOR	TCGA-G9-6378-01A-11R	-0.145617	0.651955	-0.663639	0.310607	-1.15292	0.017824	0.104546	-0.362855	0.40701	-0.958897	1.61062
TUMOR	TCGA-G9-6379-01A-11R	-2.18086	-1.7536	3.95273	2.12043	-1.44401	-0.86592	-2.18147	0.222186	-1.53381	-0.971659	-1.78183
TUMOR	TCGA-G9-6384-01A-11R	0.431741	1.24354	-0.232009	-0.842178	1.09149	0.909994	1.12076	0.0390242	-0.0369377	0.698216	0.878926
TUMOR	TCGA-G9-6385-01A-11R	-0.224793	0.169133	-0.525344	0.0739767	-0.560499	-1.05291	0.0831371	-0.533667	-0.117219	-0.033714	-0.359509
TUMOR	TCGA-G9-6494-01A-11R	-0.185694	-0.0952139	-0.599133	-0.522156	0.568726	-0.0907986	0.0179931	-0.509866	-0.497022	-0.0783492	0.785943
TUMOR	TCGA-G9-6496-01A-11R	-1.19454	-0.86562	0.443258	-0.654991	-1.17763	-0.791031	-1.423	-0.767379	-0.134445	-0.398463	-0.0552385
TUMOR	TCGA-G9-6498-01A-12R	-0.269084	-1.52054	1.23535	0.81215	-1.9064	-1.16996	-0.530334	-0.134404	-0.128567	-1.39971	-0.802527
TUMOR	TCGA-G9-6499-01A-12R	-0.433044	-0.933733	-0.229854	0.904362	-0.837445	-0.288422	-0.042062	-0.557734	-0.732085	-1.62219	-0.510257
TUMOR	TCGA-G9-7509-01A-11R	0.104181	0.0133046	-0.932028	-0.444235	0.268576	-1.29128	0.187023	-0.511237	0.0777952	0.547906	0.840805
TUMOR	TCGA-G9-7510-01A-11R	-0.372198	-0.419122	0.222837	0.232563	-0.5572	-0.71204	-0.131379	0.115738	-0.434496	-0.391779	-0.918958
TUMOR	TCGA-G9-7519-01A-11R	-0.713401	0.159716	-0.584925	0.744912	-0.320217	-0.783188	-0.519359	-0.520232	-0.715066	-1.61095	-0.288234
TUMOR	TCGA-G9-7521-01A-11R	1.60373	-1.23942	-0.0124128	0.756816	-0.0242359	-0.634802	1.82459	1.01323	1.08951	-0.345031	-0.632745
TUMOR	TCGA-G9-7522-01A-11R	0.396713	0.775706	-0.0962578	0.0311186	0.799324	1.05462	0.755281	-0.0708058	-0.471109	-0.102808	0.335697
TUMOR	TCGA-G9-7523-01A-11R	-0.437272	0.149257	1.3357	-0.041935	-0.463553	-0.756616	0.96004	0.674697	0.268964	-0.155901	-0.804255
TUMOR	TCGA-G9-7525-01A-31R	-0.884441	-1.36418	-0.776532	-0.91576	1.46201	-0.231969	-0.327384	-0.512508	-0.0427747	-0.157367	-0.374551
TUMOR	TCGA-G9-A9S0-01A-11R	-0.136112	-2.039	-0.328876	1.24961	0.602543	-0.73862	-0.344862	-0.325512	-0.463191	-0.954777	-0.567087
TUMOR	TCGA-G9-A9S4-01A-11R	-2.39655	-0.270335	-0.820652	-0.816303	-1.30685	2.44247	-0.787374	-0.698673	1.64246	0.868912	2.05708
TUMOR	TCGA-G9-A9S7-01A-11R	-0.225152	-0.785292	-0.814638	1.05324	-0.444317	-0.193309	-0.240765	-0.641378	-0.463495	-0.874412	1.05993
TUMOR	TCGA-H9-7775-01A-11R	-0.0754019	0.306846	-0.619663	-1.89714	0.146881	-0.479497	0.337325	-0.501273	0.133252	0.417449	1.04451
TUMOR	TCGA-H9-A6BX-01A-31R	-0.758886	1.27624	1.2394	-0.620109	-0.953672	-1.01569	0.528052	0.855676	-0.176466	0.422625	-0.625518
TUMOR	TCGA-H9-A6BY-01A-11R	-1.65664	-1.41376	-1.06601	1.80139	-0.169092	-0.0764821	-1.59675	-1.00565	-1.32111	-1.31249	-0.656333
TUMOR	TCGA-HC-7075-01A-11R	-0.0850175	1.23	-1.08768	-0.0952881	0.543601	1.20945	-0.133052	-0.172791	0.372871	-0.507549	0.860488
TUMOR	TCGA-HC-7077-01A-11R	-0.407212	1.10639	-1.30073	-0.755934	0.620935	-0.251771	-0.000367175	-0.835103	-0.196802	-0.190759	0.201075
TUMOR	TCGA-HC-7078-01A-11R	0.39911	-0.789669	0.956391	0.260859	0.61905	-0.046852	0.204562	0.0597612	-0.329232	-0.591178	-0.693212
TUMOR	TCGA-HC-7079-01A-11R	1.92694	-0.316079	6.37304	-1.26765	-0.635726	1.89277	-0.576594	12.7008	-0.344272	1.00488	-1.2945
TUMOR	TCGA-HC-7080-01A-11R	-0.496828	0.269758	-0.517607	-0.679579	0.545488	0.244968	-1.47864	-0.696991	-0.842943	-0.0758788	1.20834
TUMOR	TCGA-HC-7081-01A-11R	0.475557	-0.228854	1.31463	-1.98159	1.92357	-0.314536	1.57219	1.55713	0.598051	1.99333	0.791047
TUMOR	TCGA-HC-7209-01A-11R	0.423208	0.521867	-0.621615	-0.731863	1.30162	1.17168	1.20353	-0.289149	0.0178114	1.03347	0.641489
TUMOR	TCGA-HC-7210-01A-11R	1.1151	1.33873	0.78494	-1.12363	2.71545	1.98472	2.02148	0.959609	0.0283382	1.22251	0.331549
TUMOR	TCGA-HC-7211-01A-11R	1.28121	1.5637	-0.568784	-1.43421	1.45853	0.449542	2.07872	0.308446	-0.049328	0.537985	0.682783
TUMOR	TCGA-HC-7212-01A-11R	0.55808	0.649779	-0.638969	-0.779481	1.79626	1.00638	1.54677	-0.368481	-0.532963	0.990733	1.94813
TUMOR	TCGA-HC-7213-01A-11R	-0.576421	-0.696279	-0.534374	0.0465605	1.14033	2.64394	-0.314467	0.0273028	0.374928	1.55479	-0.184699
TUMOR	TCGA-HC-7230-01A-11R	0.0532166	-0.443614	-1.07145	-0.396402	1.69549	-0.259462	0.0587829	-0.666376	0.0359465	0.72815	2.07028
TUMOR	TCGA-HC-7231-01A-11R	0.979853	0.968018	-0.548567	-0.296226	1.27948	1.9793	0.333351	0.169199	-0.0475171	0.546844	0.544552
TUMOR	TCGA-HC-7232-01A-11R	-0.49561	2.09584	-0.0592611	-0.0742458	0.689879	3.57249	2.29847	-0.242069	-0.775306	-0.0595744	1.70143
TUMOR	TCGA-HC-7233-01A-11R	0.219004	-0.254063	0.258577	-0.910953	1.4161	0.681508	-0.0653279	1.7452	0.406311	-0.309885	0.903894
TUMOR	TCGA-HC-7736-01A-11R	0.198668	-0.0451832	-0.0709407	-1.13004	1.58761	-1.03943	0.679569	0.27212	0.303318	0.754244	1.01875
TUMOR	TCGA-HC-7737-01A-11R	0.692384	0.54135	0.756495	-0.353218	0.108961	0.490703	0.24494	0.584608	0.490109	0.399825	-0.338923
TUMOR	TCGA-HC-7738-01A-11R	0.359264	-0.156482	-0.739499	-0.568586	0.833588	0.039281	0.208672	-0.159248	1.08748	-0.142842	0.027026
TUMOR	TCGA-HC-7740-01A-11R	-0.378092	-0.000287579	0.506579	-0.699473	-0.0811414	-0.756649	0.245406	0.0270795	-0.623536	2.07727	-0.675282
TUMOR	TCGA-HC-7742-01A-11R	-0.14221	-0.148564	-0.64219	-0.143446	1.58841	-0.360457	0.52806	-0.0748954	0.679318	0.11548	-0.0418649
TUMOR	TCGA-HC-7744-01A-11R	-0.152756	0.119439	-0.835903	-0.0543769	1.2071	-0.344592	-0.239124	-0.676728	0.323901	1.29356	1.48533
TUMOR	TCGA-HC-7745-01A-11R	0.337857	-0.310634	0.856623	-0.804574	-0.734134	-0.761771	0.518345	0.828129	-0.10192	-0.284395	-0.603502
TUMOR	TCGA-HC-7747-01A-11R	-0.00159671	-0.66671	0.478118	-0.236827	0.275044	-0.396453	0.0255608	0.634331	-0.138209	0.0765009	-0.8246
TUMOR	TCGA-HC-7748-01A-11R	0.990139	0.986181	-0.359018	-2.02417	1.43979	0.176661	1.16013	0.595598	0.216928	2.07694	0.385662
TUMOR	TCGA-HC-7749-01A-11R	1.34955	0.308428	-0.635771	-0.168518	-0.93921	0.0963114	0.548439	0.0996311	-0.0267507	-0.58865	1.08165
TUMOR	TCGA-HC-7750-01A-11R	-0.638175	0.632212	-0.0456049	-0.123024	-0.351773	-0.559482	0.198513	-0.311398	-0.109462	1.16081	-0.474796
TUMOR	TCGA-HC-7752-01A-11R	-1.93189	-1.57409	2.20258e-05	0.90111	-2.20969	-0.689152	-1.5988	-0.665183	-0.837394	0.178764	-0.111914
TUMOR	TCGA-HC-7817-01B-11R	0.522477	-0.206957	1.71176	-0.306243	-0.402717	-0.832795	0.620802	0.556423	-0.294064	-0.645544	-0.9944
TUMOR	TCGA-HC-7818-01A-11R	-0.216936	-0.236376	-0.0955493	-0.692731	1.36799	-0.0693853	0.153468	0.49826	-0.0931243	-0.0311819	0.378229
TUMOR	TCGA-HC-7819-01A-11R	0.358843	0.954257	-1.11419	-0.712087	0.854124	0.763552	0.248961	-0.611286	-0.030122	-0.623847	1.833
TUMOR	TCGA-HC-7820-01A-11R	-1.31378	0.288982	-0.650238	-0.631591	1.11596	-0.00791299	-0.17065	-0.380077	-0.594751	0.00761312	0.353003
TUMOR	TCGA-HC-7821-01A-12R	-0.385055	1.53591	1.1278	-1.01317	2.21874	0.273051	0.610756	1.61353	0.0497118	-0.216439	0.0992116
TUMOR	TCGA-HC-8213-01A-11R	1.89785	1.84156	-1.23153	-0.0189041	0.0642265	0.958136	0.214393	-0.924656	0.0730331	-1.40664	1.41679
TUMOR	TCGA-HC-8216-01A-11R	0.730474	0.0784677	-0.0788825	-0.557997	0.645564	-0.584607	0.103207	0.25848	1.11656	-1.08304	0.108772
TUMOR	TCGA-HC-8256-01A-11R	0.299381	0.0404611	-0.832845	-0.148719	1.52167	-0.299383	0.312387	-0.508195	0.304681	-0.899235	1.21632
TUMOR	TCGA-HC-8257-01A-11R	1.19272	1.46387	-0.699843	0.171121	0.54681	1.86698	-0.776963	-0.219097	-0.864535	0.0228694	1.12545
TUMOR	TCGA-HC-8258-01A-11R	-0.389831	-1.77076	0.0790541	-0.0189084	-0.374489	-0.927692	-0.167572	-0.251841	-0.648082	0.253129	-0.918927
TUMOR	TCGA-HC-8259-01A-11R	0.287961	0.462221	-1.18156	-1.67901	0.689886	0.153359	-0.370134	-0.616989	-0.160069	0.0908701	0.685041
TUMOR	TCGA-HC-8260-01A-11R	0.0473399	-0.516389	-0.177541	-0.33162	-0.37032	-1.16837	0.0615794	-0.295708	-0.510221	-0.652582	-0.865008
TUMOR	TCGA-HC-8261-01A-11R	0.428343	-0.437981	-0.0208171	0.86261	0.515491	2.13758	0.848738	0.44586	0.394493	-0.761085	-0.608548
TUMOR	TCGA-HC-8262-01A-11R	0.918796	0.461274	-0.740604	-0.527431	0.256799	0.718511	0.0726021	-0.553079	-0.201095	0.885187	0.28219
TUMOR	TCGA-HC-8264-01B-11R	1.4707	0.916526	-0.296986	0.372129	0.380207	-1.04246	1.55175	-0.070499	-2.04176	0.0422374	0.485594
TUMOR	TCGA-HC-8265-01A-11R	-0.334664	-1.13621	0.102062	-0.251716	-0.970874	-0.628125	-0.12409	-0.367921	1.45731	-0.05736	-1.16125
TUMOR	TCGA-HC-8266-01A-11R	0.819455	-0.688471	1.61519	-0.614367	-0.710462	-0.218837	-0.369931	3.66098	-0.235253	-0.216073	-0.954915
TUMOR	TCGA-HC-A48F-01A-11R	2.21888	2.14119	-1.11621	0.141922	0.237449	-0.661963	1.13086	-0.824152	0.527393	1.87681	1.09675
TUMOR	TCGA-HC-A4ZV-01A-11R	-0.0903195	-0.133895	0.342503	-0.313541	-0.247465	1.07993	-0.374024	0.78145	0.752425	0.406123	-0.232429
TUMOR	TCGA-HC-A631-01A-11R	-0.065189	-0.141363	-1.10446	1.04155	-0.152966	-0.527333	0.907063	-0.842539	2.45096	-0.862303	-0.466144
TUMOR	TCGA-HC-A632-01A-11R	0.506116	0.374325	0.230132	0.281339	-0.212862	0.252191	-0.492013	1.12368	-0.331207	1.84895	0.766371
TUMOR	TCGA-HC-A6AL-01A-11R	-1.56477	-1.88994	0.960407	1.4887	-0.0430312	-1.35443	-1.79315	-0.0452388	-0.593695	-1.28121	-1.04229
TUMOR	TCGA-HC-A6AN-01A-11R	-1.18021	-1.50406	0.125575	2.34184	0.101356	0.606907	-1.72153	-0.450769	-0.432731	-1.02333	-1.45103
TUMOR	TCGA-HC-A6AO-01A-11R	-1.8401	-1.70653	1.06144	2.00706	-2.17096	-0.674386	-1.78235	-0.154333	-1.52368	-1.31388	-1.16615
TUMOR	TCGA-HC-A6AP-01A-11R	-1.36751	-1.17371	3.03636	2.46543	-0.548303	-0.420885	-1.64832	0.581394	-1.16849	-1.68881	-1.70109
TUMOR	TCGA-HC-A6AQ-01A-11R	-1.53271	-1.41392	0.409168	1.55956	-0.985108	-0.969577	-1.81181	-0.667339	-0.735389	-1.5138	-1.27275
TUMOR	TCGA-HC-A6AS-01A-11R	-2.18872	-1.2772	2.24995	1.4759	-1.13931	-1.11144	-1.96976	0.474872	-0.918454	-1.98098	-1.53115
TUMOR	TCGA-HC-A6HX-01A-11R	-1.88549	-1.60732	1.71764	1.23237	-0.902237	-0.959048	-2.13423	-0.654848	-1.31364	-1.40066	-1.67787
TUMOR	TCGA-HC-A6HY-01A-11R	-0.351156	-0.0709708	-0.557466	1.38676	-0.0999834	-0.147896	-1.26699	-0.824231	-0.0444836	-0.98426	-0.0800702
TUMOR	TCGA-HC-A76W-01A-11R	-0.0914078	-0.415835	0.347424	0.145333	1.57191	-0.332977	-0.46548	0.0660499	1.43053	0.00809045	-0.742516
TUMOR	TCGA-HC-A76X-01A-11R	-0.563647	-0.474501	-1.08139	-1.84296	1.00356	0.464546	-0.569226	-0.852049	0.488229	0.848164	1.30733
TUMOR	TCGA-HC-A8CY-01A-11R	-0.40887	-0.336726	-0.370839	-0.72802	0.195815	0.481398	-0.356222	0.374674	1.04772	0.557002	2.24832
TUMOR	TCGA-HC-A8D0-01A-11R	-0.511429	-0.509849	0.642447	0.266386	-0.156438	-0.522112	-0.186003	0.241489	0.314761	0.174497	-0.219609
TUMOR	TCGA-HC-A8D1-01A-11R	0.155406	0.307088	-0.0650599	-0.709851	0.177878	-0.290281	0.438471	0.104554	-0.286839	0.280538	0.222703
TUMOR	TCGA-HC-A9TE-01A-11R	1.76862	-1.67342	1.54129	0.777021	-0.627724	-0.577976	-0.811352	1.50421	-0.953252	-0.0871186	-1.18039
TUMOR	TCGA-HC-A9TH-01A-11R	0.476362	0.858711	-0.528895	-0.0681505	0.705033	0.991495	0.480435	0.12897	0.503261	-0.155266	0.525037
TUMOR	TCGA-HI-7168-01A-11R	-0.877314	0.505367	-0.267676	-0.082546	-1.4633	-0.310975	0.854707	-0.337014	1.89901	0.0573579	-0.103227
TUMOR	TCGA-HI-7169-01A-11R	-2.26863	-0.406334	-0.426794	-0.577465	-2.41429	-0.572385	-0.289169	-0.348229	-0.572813	0.592352	-0.573832
TUMOR	TCGA-HI-7170-01A-11R	-0.182646	0.0393532	0.780745	-0.377819	-0.533153	-1.0585	0.258432	0.00824726	-0.317322	0.0614919	-0.693681
TUMOR	TCGA-HI-7171-01A-12R	0.178291	1.01209	-0.851468	-0.926845	-0.380739	-0.47658	0.134631	-0.63528	2.1421	1.38875	1.05439
TUMOR	TCGA-J4-8198-01A-11R	0.180853	0.45759	-1.07717	-0.465274	0.290721	-0.123959	0.858227	-0.458399	0.12008	0.709663	0.831276
TUMOR	TCGA-J4-8200-01A-11R	1.25898	0.295671	-0.699641	-0.646186	0.508609	-0.432239	0.802152	-0.436972	-0.0362482	-0.309508	0.136088
TUMOR	TCGA-J4-A67K-01A-21R	-1.34276	-1.30375	0.895228	2.22276	-0.639328	0.0960762	-1.83965	-0.288146	-0.33611	-0.886116	-1.20588
TUMOR	TCGA-J4-A67L-01A-11R	-0.911364	-0.345993	0.8191	2.05414	0.18462	1.27075	-1.12826	-0.0926718	-0.529389	-1.56074	-1.58428
TUMOR	TCGA-J4-A67M-01A-11R	-1.07588	-1.21789	2.57821	1.64691	-1.08702	-0.920602	-1.64675	0.113317	-0.925579	-1.86229	-1.36356
TUMOR	TCGA-J4-A67N-01A-11R	-2.03619	-0.0183655	1.05079	3.22547	-1.82208	-0.503823	-2.1869	-0.346707	-1.06158	-1.76035	-1.25224
TUMOR	TCGA-J4-A67O-01A-11R	-2.34474	-1.2349	1.0541	3.06175	-1.58008	-0.224858	-1.99807	-0.305467	-1.52315	-1.2951	-1.59412
TUMOR	TCGA-J4-A67Q-01A-21R	-1.59716	-0.55254	1.21655	1.61347	-1.80018	-0.776663	-2.07056	-0.279904	-1.30599	-1.45102	-1.52671
TUMOR	TCGA-J4-A67R-01A-21R	-1.50004	-0.904183	2.08405	1.14402	-1.43438	-0.34343	-1.78347	0.0227691	-0.776176	-0.169204	-1.38344
TUMOR	TCGA-J4-A67S-01A-11R	-1.55971	-1.5984	0.0908508	1.02498	-0.374507	-0.173579	-1.94728	-0.51026	-1.25055	0.17032	-0.945957
TUMOR	TCGA-J4-A67T-01A-11R	-0.462614	-0.339657	-0.328971	-0.219716	-0.133201	-1.01883	-0.206258	-0.539648	-0.632587	-1.19153	-0.682623
TUMOR	TCGA-J4-A6G1-01A-11R	1.06213	-0.771642	3.52066	-0.190455	-0.930008	0.929433	-0.742293	4.53627	-0.357407	0.596425	-0.713376
TUMOR	TCGA-J4-A6G3-01A-11R	0.74965	-0.129227	1.05607	-0.706534	0.26277	-0.480497	0.161034	1.08915	-0.356156	-0.967732	-0.916548
TUMOR	TCGA-J4-A6M7-01A-11R	0.0735505	0.487215	-0.858502	-0.683457	0.59261	0.705103	-0.216605	-0.671052	0.689081	1.33249	1.96579
TUMOR	TCGA-J4-A83I-01A-11R	1.03011	2.61698	-0.708148	-0.868374	-0.144616	0.736944	0.342249	-0.0707848	0.597877	-0.228319	2.54808
TUMOR	TCGA-J4-A83J-01A-11R	0.133065	-0.0287477	-0.350799	0.0286221	0.5855	-0.756079	-0.235578	0.0869799	-0.0621254	-0.109894	-0.528888
TUMOR	TCGA-J4-A83K-01A-11R	-0.49339	-0.00437517	-0.716903	-0.667449	-0.36093	-0.855557	-0.149399	-0.206262	-0.33977	-0.358223	0.686102
TUMOR	TCGA-J4-A83L-01A-11R	0.481851	0.976836	-0.52579	-0.520119	0.200043	-0.455629	0.211724	-0.556403	0.177033	-0.885711	0.321067
TUMOR	TCGA-J4-A83M-01A-11R	-0.850552	-0.115606	-0.53821	-0.832067	-0.313768	-0.962157	-1.11486	-0.404763	-0.604287	0.533603	0.529938
TUMOR	TCGA-J4-A83N-01A-11R	-0.42461	0.100667	-0.636626	0.508952	-0.617495	-0.0295439	-0.981684	-0.546226	-0.0871506	-0.651471	0.171798
TUMOR	TCGA-J4-AATV-01A-11R	-0.278922	-0.0389679	0.715301	-0.303813	-0.756244	-0.925146	-0.392746	0.751484	-0.476451	1.00561	-0.972769
TUMOR	TCGA-J4-AATZ-01A-11R	1.77262	-0.0401617	-0.723914	-0.930058	1.24388	-0.153834	0.166198	-0.535929	-0.117206	0.354102	0.366592
TUMOR	TCGA-J4-AAU2-01A-11R	-0.880244	-1.30362	-0.499577	0.902612	-0.4581	-1.51526	-0.685311	-0.452197	-0.163846	-0.67992	-0.385621
TUMOR	TCGA-J9-A52B-01A-11R	-1.30731	2.00644	0.400697	-2.08193	-1.20019	1.34637	-0.254797	-0.121279	0.36069	0.0986083	0.834855
TUMOR	TCGA-J9-A52C-01A-11R	-0.102573	0.0325169	2.61606	0.202404	0.600619	-0.723213	-0.179891	0.631333	-0.143363	-0.324177	-1.30556
TUMOR	TCGA-J9-A52D-01A-11R	1.61712	-2.4723	-1.5249	0.023349	0.704996	-1.16533	-1.31357	-0.988157	-0.930393	0.622354	-0.317587
TUMOR	TCGA-J9-A52E-01A-11R	1.05602	-0.534645	0.898794	0.297679	-1.38639	-0.548157	-0.750647	-0.0549404	-0.850634	1.10383	-0.774139
TUMOR	TCGA-J9-A8CK-01A-11R	-0.631079	-0.595677	0.308685	0.354207	-0.0448175	0.420902	-0.523496	-0.320669	-0.0763524	0.171878	-0.260691
TUMOR	TCGA-J9-A8CL-01A-11R	-0.0013218	-1.00512	0.63116	0.424677	-0.751142	0.00247215	-0.346716	0.446815	1.55107	0.0702831	0.612707
TUMOR	TCGA-J9-A8CM-01A-11R	-0.371517	-0.00850494	-0.188239	0.331632	-0.713865	1.80468	-1.2827	0.211649	1.30401	0.396514	-0.246756
TUMOR	TCGA-J9-A8CN-01A-11R	0.958849	-1.25497	-0.34492	0.553169	-0.0946875	0.392014	-0.623867	-0.802484	0.753134	-2.05057	-0.0631233
TUMOR	TCGA-J9-A8CP-01A-11R	-1.9141	0.30436	1.08242	-0.0945356	0.0979441	1.25742	0.0694722	-0.18074	-0.317461	-1.31548	1.26689
TUMOR	TCGA-KC-A4BL-01A-31R	0.000402446	0.0444821	0.86745	-0.879926	-0.324265	-0.288081	-0.0482944	0.0646401	-0.671691	-0.842179	-0.803149
TUMOR	TCGA-KC-A4BN-01A-61R	-0.171986	-0.35791	-1.01705	-0.957521	0.185483	-1.03544	-0.00744732	-0.755888	-0.703425	-0.913134	-0.0389742
TUMOR	TCGA-KC-A4BR-01A-32R	-0.82252	1.35754	0.106795	-0.255035	-0.331068	0.720886	0.207704	-0.349438	-0.356122	0.109628	0.285397
TUMOR	TCGA-KC-A4BV-01A-31R	0.871935	1.94303	-0.401557	-0.616747	1.01496	3.61149	0.715534	-0.00983711	0.134314	0.240081	1.9938
TUMOR	TCGA-KC-A7F3-01A-21R	-0.110749	-0.314028	-0.721077	-0.118501	-0.258196	-0.369991	-0.17917	-0.457184	-0.18658	-0.879654	-0.665289
TUMOR	TCGA-KC-A7F5-01A-11R	-1.3177	-0.458632	-1.24034	0.53363	-1.37366	-0.738497	-1.35224	-0.991853	0.223749	-0.207213	-1.06354
TUMOR	TCGA-KC-A7F6-01A-11R	-0.265816	-0.875472	0.501006	-1.30136	-1.0374	-0.119633	-0.469904	-0.587034	-0.434142	0.182351	-0.638781
TUMOR	TCGA-KC-A7FA-01A-21R	-0.426478	0.350196	-0.530916	-0.341929	-0.427159	-1.01437	-0.857979	-0.312646	1.25229	-0.899987	0.323776
TUMOR	TCGA-KC-A7FD-01A-11R	0.541689	-0.385012	-1.1141	-0.227512	0.465492	-1.08448	-0.457344	-0.797971	1.65161	-0.08466	0.181094
TUMOR	TCGA-KC-A7FE-01A-12R	-0.376918	0.223066	0.703251	0.198024	-0.615602	-0.742519	-0.0819802	-0.259868	-0.269894	-0.486789	-0.463287
TUMOR	TCGA-KK-A59V-01A-11R	1.18542	0.330426	1.50225	-0.610369	-1.80339	0.0744414	-1.16452	2.91642	2.43716	-0.194888	-1.09116
TUMOR	TCGA-KK-A59X-01A-11R	-0.47549	-1.16194	-0.657559	1.84085	-1.90066	-1.40934	-1.12024	-0.660228	-0.661023	-2.68573	-0.910246
TUMOR	TCGA-KK-A59Y-01A-11R	0.831438	-0.212065	-0.787517	0.388124	-0.173832	0.5985	-0.257825	-0.925428	0.343514	-0.103207	0.192548
TUMOR	TCGA-KK-A59Z-01A-12R	-0.775858	-0.774688	0.180935	0.411593	-0.988241	-0.627181	0.0145541	0.728047	-0.687201	-1.055	-0.738102
TUMOR	TCGA-KK-A5A1-01A-11R	1.63879	0.366259	-0.326743	-0.522402	-0.5121	-1.20436	1.32764	-0.00854113	2.73247	-1.59254	0.508803
TUMOR	TCGA-KK-A6DY-01A-12R	0.119841	0.195337	-0.106326	-0.595067	-0.692855	-0.121873	0.0797344	0.167242	0.443903	-0.0602904	-0.70475
TUMOR	TCGA-KK-A6E0-01A-11R	-0.000643084	-1.11708	-0.211025	0.929367	0.682339	0.199463	-0.817554	-0.551846	-0.091995	-2.06501	-0.29294
TUMOR	TCGA-KK-A6E1-01A-11R	-0.06889	-1.05716	-0.678192	-0.262251	0.0305183	-0.732924	0.299458	-0.838573	-1.67039	-0.186942	0.123317
TUMOR	TCGA-KK-A6E2-01A-11R	0.260326	0.971128	-1.0679	-0.493852	0.521721	-0.0409624	0.711807	-0.581761	0.691383	0.205663	1.73712
TUMOR	TCGA-KK-A6E3-01A-21R	-1.79613	-1.20056	1.43632	2.07026	-1.08487	-1.42179	-1.49991	0.115601	-1.27345	-2.08673	-1.44253
TUMOR	TCGA-KK-A6E4-01A-11R	-1.36068	-1.40923	-0.311235	2.32301	-0.957521	-0.666502	-2.09205	-0.790405	0.177942	-1.70507	-0.834194
TUMOR	TCGA-KK-A6E5-01A-11R	-0.454497	-0.260603	0.0314271	0.216432	-0.6503	-0.532806	-0.911135	-0.196974	-0.174106	-0.155601	-0.587552
TUMOR	TCGA-KK-A6E7-01A-11R	-1.55777	-1.2536	0.177891	3.37639	1.99968	0.802109	-0.155769	-0.711248	1.06008	-0.570828	-1.2469
TUMOR	TCGA-KK-A6E8-01A-11R	-1.13363	-2.14176	-0.634897	-0.015547	-0.534937	-1.65369	-0.769942	-0.791289	-1.32916	-1.05509	0.128509
TUMOR	TCGA-KK-A7AP-01A-12R	-0.734743	-0.857325	-1.06733	-0.0916957	2.51996	3.37363	-1.89471	-0.800935	2.17143	-0.22121	0.410846
TUMOR	TCGA-KK-A7AQ-01A-11R	-1.62409	-1.46876	0.787923	1.41751	-1.15539	-0.0787092	-1.39493	-0.626473	-0.836989	-0.836932	-1.65458
TUMOR	TCGA-KK-A7AU-01A-11R	-0.897264	0.374384	-1.16808	0.201935	2.55335	0.210797	-0.443565	-0.901528	-0.0656888	-0.943053	1.13017
TUMOR	TCGA-KK-A7AV-01A-11R	0.037458	-0.798623	1.94644	-0.391383	0.181406	-0.878638	-0.678284	1.37364	-0.598234	-0.788	0.109891
TUMOR	TCGA-KK-A7AW-01A-11R	-2.6536	-0.962751	2.02213	3.37737	-1.50421	0.147455	-2.40338	-0.262096	-1.68315	-1.24136	-1.70967
TUMOR	TCGA-KK-A7AY-01A-11R	-1.13625	-0.539093	-0.678553	3.27511	-1.15058	0.363135	-1.35673	-0.864419	0.192565	-1.18624	-1.34711
TUMOR	TCGA-KK-A7B0-01A-11R	-1.43779	-2.05109	3.23115	3.0825	-1.26485	0.209469	-2.09749	0.420064	-1.46761	-1.1097	-1.86661
TUMOR	TCGA-KK-A7B1-01A-11R	-1.13718	-0.973885	0.975549	-0.629503	-0.0131099	-0.258789	0.0803211	-0.274117	-0.303333	0.523729	0.187468
TUMOR	TCGA-KK-A7B2-01A-12R	-0.639998	-0.990922	2.69319	1.80342	-0.901895	0.275895	-1.49299	0.660425	-1.01173	-0.677316	-1.27368
TUMOR	TCGA-KK-A7B3-01A-11R	-0.169689	-0.421555	0.882009	0.132209	0.286553	-0.930056	-1.4651	0.329859	0.0520508	-1.81421	-0.372197
TUMOR	TCGA-KK-A7B4-01A-11R	-0.622709	-0.469206	-0.253727	-0.108452	0.897189	0.169037	-0.740119	0.00486224	1.35394	1.62879	-0.61365
TUMOR	TCGA-KK-A8I4-01A-11R	-0.405656	-0.372154	3.2626	-1.12787	-0.805156	1.05915	-0.547871	1.22796	-0.791956	-0.0618618	0.232206
TUMOR	TCGA-KK-A8I5-01A-11R	-0.741035	0.636691	-0.712939	-0.44793	0.390548	0.623699	0.247133	-0.458645	0.000374697	0.14604	0.113612
TUMOR	TCGA-KK-A8I6-01A-11R	0.845085	-0.599251	-0.470858	-0.560816	0.466001	0.00155279	-0.232454	-0.39881	0.478891	1.14363	0.944731
TUMOR	TCGA-KK-A8I7-01A-21R	-0.125358	-0.406704	2.45891	0.0528268	0.892685	0.29677	0.557601	0.383985	-0.268187	0.111155	-0.698803
TUMOR	TCGA-KK-A8I8-01A-11R	-0.987948	-0.0133272	-0.36215	0.428387	0.0658791	1.05281	-0.24279	-0.484389	1.20091	0.242545	0.43547
TUMOR	TCGA-KK-A8I9-01A-11R	-0.56635	-0.789731	1.49218	-0.0629643	-0.778337	-0.69284	-0.228174	-0.190364	-0.780914	-1.53574	-1.08396
TUMOR	TCGA-KK-A8IA-01A-11R	0.00965524	0.823785	-1.14025	1.08547	-0.213333	-0.703807	-1.20092	-0.669683	0.904747	-0.571548	1.34301
TUMOR	TCGA-KK-A8IB-01A-11R	0.0452065	-1.42696	0.697437	-0.0904673	-0.606673	-0.557196	-1.25937	0.160565	-0.525702	-0.648815	-1.38774
TUMOR	TCGA-KK-A8IC-01A-11R	0.0250426	-0.634526	0.661115	-0.126315	-0.156882	-0.0773972	1.12597	0.151668	-0.653638	0.142539	-0.649793
TUMOR	TCGA-KK-A8ID-01A-11R	2.211	0.540043	-0.771279	-0.33933	0.419	-0.210189	0.596537	-0.539021	2.28179	0.0620504	2.14992
TUMOR	TCGA-KK-A8IF-01A-11R	-0.613153	-1.96995	-1.28614	0.100329	-1.57847	-0.726845	-0.792176	-0.94389	1.60502	-0.200974	-0.500902
TUMOR	TCGA-KK-A8IG-01A-11R	0.451936	-0.144379	0.86556	-0.0407552	-0.389039	-1.08541	0.14647	-0.227748	-0.719247	-0.496955	-0.160307
TUMOR	TCGA-KK-A8IH-01A-11R	0.385243	0.350122	-1.03636	-0.295287	0.263322	-0.569898	-0.391543	-0.433294	-0.190483	-0.61427	-0.964799
TUMOR	TCGA-KK-A8II-01A-11R	0.258813	1.1726	-1.40319	-0.162685	0.449578	0.809353	0.419229	-0.901408	0.267084	0.146078	2.99862
TUMOR	TCGA-KK-A8IJ-01A-11R	0.19703	0.926714	-0.335648	0.0217719	2.99175	-0.128369	0.764288	-0.629653	-1.20013	-0.303768	0.287737
TUMOR	TCGA-KK-A8IK-01A-11R	-0.745688	-2.26575	-1.08592	-0.820481	-2.46368	-1.92172	-1.25635	-0.699914	0.541144	-1.34664	-1.1889
TUMOR	TCGA-KK-A8IL-01A-11R	0.664099	-0.0575033	1.01835	0.265199	0.954794	-0.746984	-0.479425	0.691037	0.00712608	-1.61637	-0.287359
TUMOR	TCGA-KK-A8IM-01A-11R	0.844564	0.586246	-0.127719	-0.056524	0.854839	0.99326	0.314901	0.122723	-0.0478638	0.223081	0.357909
TUMOR	TCGA-M7-A71Z-01A-12R	-2.00712	-1.70539	-1.09648	0.830851	0.868793	1.45456	-1.17254	-1.01484	-1.38499	-0.793475	-0.298099
TUMOR	TCGA-M7-A720-01A-12R	0.00706155	-0.773346	-0.615538	-0.283349	0.32345	-1.16599	0.3318	0.186359	-0.909572	-0.0806962	-1.10192
TUMOR	TCGA-M7-A721-01A-12R	0.343126	-0.0304588	0.17496	-0.234916	0.495185	-0.0523185	0.0377948	-0.129003	-0.0729752	0.300332	-0.550141
TUMOR	TCGA-M7-A722-01A-12R	-1.77429	-0.378771	-0.341733	2.71623	-0.819827	2.19436	-1.84298	-0.713155	-1.11809	-1.65325	-0.939997
TUMOR	TCGA-M7-A723-01A-12R	0.135982	-0.691686	2.28581	1.718	-0.853318	-1.00469	-0.0909869	0.363845	-0.61316	-1.82322	-1.17778
TUMOR	TCGA-M7-A724-01A-12R	-1.96563	-0.977497	-0.725632	0.915041	1.33381	0.627975	-1.54632	-0.949438	-1.52534	-1.50304	-0.813679
TUMOR	TCGA-M7-A725-01A-12R	0.578308	-0.892398	-0.907186	0.658618	0.507899	-1.22595	0.227788	-0.684935	0.125949	-1.79311	0.200619
TUMOR	TCGA-MG-AAMC-01A-11R	-0.369856	0.106205	-0.961014	1.06929	-1.14296	-0.102793	-0.982825	-0.894077	-0.669074	0.144424	-0.294962
TUMOR	TCGA-QU-A6IL-01A-11R	-1.58015	-1.05796	-0.734953	1.17495	-2.06388	-0.529063	-2.52396	-0.878298	-1.14238	-0.518993	-1.72802
TUMOR	TCGA-QU-A6IM-01A-11R	-2.50897	-1.67756	1.11391	2.60554	-2.42201	0.65033	-2.41569	-0.341641	-1.75501	-1.64034	-1.87419
TUMOR	TCGA-QU-A6IN-01A-11R	-1.90921	-0.930603	-0.956833	1.84714	-1.88086	1.24939	-2.39105	-1.02183	-0.969307	0.0836717	-0.998954
TUMOR	TCGA-QU-A6IO-01A-11R	-2.4301	-1.57876	1.91901	2.2734	-1.46111	-0.102803	-2.44823	-0.419062	-1.16666	-1.11968	-1.72044
TUMOR	TCGA-QU-A6IP-01A-11R	-0.62528	-0.564278	-0.42762	0.0587607	-0.648164	-0.920289	-1.08748	-0.732706	-0.422763	0.209439	-0.291368
TUMOR	TCGA-SU-A7E7-01A-22R	0.395081	1.68385	0.177681	-0.880341	0.278633	0.698106	0.108171	0.264153	0.969688	0.253087	0.901436
TUMOR	TCGA-TK-A8OK-01A-22R	-0.162458	1.421	0.941705	-0.495984	-0.40063	-0.388305	1.57768	0.0598861	0.823185	0.6029	0.155636
TUMOR	TCGA-TP-A8TT-01A-12R	0.727873	1.86588	0.721975	0.0137139	-0.647486	2.62816	0.129421	1.36565	-0.545109	0.0282028	0.697976
TUMOR	TCGA-TP-A8TV-01A-11R	0.351237	-0.995689	-0.864887	0.338997	0.328528	-1.42389	-0.274726	-0.824322	-0.776381	-0.275081	-0.733762
TUMOR	TCGA-V1-A8MF-01A-11R	-0.298089	-2.06862	0.97951	0.588557	-0.441487	-1.19604	-0.58868	0.521352	-1.06713	-0.754506	-0.733779
TUMOR	TCGA-V1-A8MG-01A-11R	-0.736617	-0.230761	0.180835	0.281296	-0.356754	-0.0883605	-0.123656	-0.390082	-0.0181042	-1.07472	-0.159437
TUMOR	TCGA-V1-A8MJ-01A-11R	-0.15989	0.158083	0.351819	-0.235007	-0.303414	1.342	-0.179664	0.280346	-0.230371	-1.3184	-0.454472
TUMOR	TCGA-V1-A8MK-01A-11R	-0.457423	-0.195529	0.323592	-0.15384	-0.810592	-1.53037	0.133062	0.303921	-0.30968	-0.72482	-0.424163
TUMOR	TCGA-V1-A8ML-01A-11R	-0.998302	0.770437	-0.503651	0.0837215	0.565854	0.265573	-0.152226	-0.627999	-0.0454575	-1.94448	-0.0994761
TUMOR	TCGA-V1-A8MM-01A-11R	0.68774	-0.629067	0.522157	0.072775	-0.883601	-0.443742	-0.857226	0.260572	-0.374448	-0.911923	-0.700049
TUMOR	TCGA-V1-A8MU-01A-11R	-0.0461946	0.680308	0.887829	0.0346525	-0.337427	-0.996753	-0.0531555	0.260179	-0.899227	-0.904085	-0.265914
TUMOR	TCGA-V1-A8WL-01A-11R	0.20753	0.203613	-0.402751	0.20207	-0.830079	-0.854423	-0.665235	-0.181709	-0.690311	-1.96728	0.0744253
TUMOR	TCGA-V1-A8WN-01A-11R	0.623703	0.160972	-0.706718	-0.705124	1.11172	-0.909441	1.1814	-0.0628004	0.236538	-0.105432	0.471848
TUMOR	TCGA-V1-A8WS-01A-11R	-0.706191	-0.770816	-0.893854	-1.32908	0.28751	0.417759	0.225855	-0.695098	0.0941382	0.742339	1.69732
TUMOR	TCGA-V1-A8WV-01A-11R	0.145477	-1.07024	0.529856	-0.963577	-1.68837	-1.78792	-1.55308	0.0213562	2.89348	-1.48117	-1.19114
TUMOR	TCGA-V1-A8WW-01A-11R	-0.461153	-1.06472	-0.469587	1.05353	0.403077	1.53288	0.07885	-0.537277	-0.864814	0.755254	-0.962205
TUMOR	TCGA-V1-A8X3-01A-11R	-0.271809	1.06707	-0.848318	-0.452481	-1.25162	-0.171008	-0.0386178	-0.282147	0.0586754	0.0186031	1.06521
TUMOR	TCGA-V1-A9O5-01A-11R	-1.65791	-1.43367	0.851795	0.419315	0.799518	1.6484	0.829329	1.11639	2.57937	-0.948556	-1.3636
TUMOR	TCGA-V1-A9O7-01A-21R	-0.147245	0.201128	0.848776	-1.0091	-0.889003	-0.17099	-0.0843196	0.456671	0.231072	0.0782162	-0.731252
TUMOR	TCGA-V1-A9O9-01A-11R	0.772735	0.561382	0.752307	-0.596662	0.735469	0.395901	-0.155913	2.09048	-0.21125	0.229625	0.785063
TUMOR	TCGA-V1-A9OA-01A-11R	-0.255059	0.538077	0.141296	-0.053259	-0.492383	0.815354	0.122847	-0.216173	-0.283466	0.427254	-0.888879
TUMOR	TCGA-V1-A9OF-01A-11R	0.962234	0.297906	-0.48982	0.815284	-0.303506	0.623517	0.479795	-0.335462	-0.823423	-0.554146	0.0875408
TUMOR	TCGA-V1-A9OH-01A-11R	-0.447244	0.0337346	0.00480089	-0.232817	-0.235201	-0.159357	0.142145	-0.286913	-0.445655	-0.652377	-0.41757
TUMOR	TCGA-V1-A9OL-01A-11R	0.501051	0.108456	-0.134558	0.35149	0.333586	0.674838	-0.30193	0.0493333	1.28363	-0.271744	-0.273774
TUMOR	TCGA-V1-A9OQ-01A-11R	0.0301242	-1.20327	0.553506	0.996014	-1.42258	-0.806381	-1.05614	-0.618987	-0.97639	-1.17858	-0.911678
TUMOR	TCGA-V1-A9OT-01A-11R	-0.868535	0.063105	-0.659837	-0.0550948	-1.36512	-1.08677	-1.82887	-0.520405	-0.86271	0.329535	0.195317
TUMOR	TCGA-V1-A9OX-01A-11R	-0.779909	-0.787752	0.119139	0.758042	-0.651682	-1.24483	-1.09282	0.0484951	-0.712805	-0.838891	-1.27986
TUMOR	TCGA-V1-A9OY-01A-11R	-0.228993	-0.0370064	0.168749	0.469984	-0.557182	0.106013	-0.577316	-0.197976	-0.505484	-1.38591	-0.331408
TUMOR	TCGA-V1-A9Z7-01A-11R	-0.113501	1.09162	0.151664	1.80702	0.497965	2.51636	0.990049	0.494772	3.79845	-0.563897	-0.748151
TUMOR	TCGA-V1-A9Z8-01A-11R	0.203127	-0.43945	1.05521	1.31083	-0.603322	-0.284318	0.184038	-0.159459	0.417491	-0.65751	-0.688982
TUMOR	TCGA-V1-A9Z9-01A-21R	-0.382892	-0.0840614	0.437369	1.03392	-0.0157501	-0.14804	-0.181575	-0.189127	-0.74199	-1.13343	-0.518742
TUMOR	TCGA-V1-A9ZG-01A-11R	-0.105879	0.164783	0.523624	0.455213	1.37939	1.45881	0.781044	-0.345103	0.687476	-0.677767	2.04546
TUMOR	TCGA-V1-A9ZI-01A-11R	-1.02689	-0.989894	1.35592	-0.689809	0.825321	0.48523	-0.625973	0.4208	1.26332	-1.10144	-0.901232
TUMOR	TCGA-V1-A9ZK-01A-11R	-0.744433	-0.82817	-0.264322	0.579495	0.636389	-0.899423	1.12417	-0.022818	-0.675817	-0.442052	-0.760211
TUMOR	TCGA-V1-A9ZR-01A-11R	0.135382	1.62062	1.37009	0.166876	-0.871956	0.481083	-0.398221	1.2603	0.133899	-0.356778	-0.853368
TUMOR	TCGA-VN-A88I-01A-11R	-0.946988	0.506305	1.39049	-0.247656	-0.851651	-0.791367	0.127585	0.0378773	0.241325	-0.183351	-0.518269
TUMOR	TCGA-VN-A88K-01A-11R	0.0506749	-0.698036	-0.338048	0.470965	-0.0279695	1.35941	0.194441	-0.641026	0.00853481	0.545069	0.233519
TUMOR	TCGA-VN-A88L-01A-11R	0.387423	0.600366	0.146619	-0.160519	0.245179	0.563138	0.176411	-0.728268	-0.134089	0.177251	0.879082
TUMOR	TCGA-VN-A88M-01A-11R	-0.629867	-0.695003	-0.953092	-0.581325	-1.20175	-1.12055	-1.29561	-0.940952	-0.781019	-0.515455	1.07479
TUMOR	TCGA-VN-A88N-01A-11R	-0.115235	-0.708417	-0.268026	-0.171136	0.461106	-0.740302	0.0991589	-0.774307	1.42566	-1.80087	1.92349
TUMOR	TCGA-VN-A88O-01A-11R	0.302486	-0.604877	-0.528738	0.0454105	-0.897975	-0.854991	-0.545165	-0.595605	-0.866491	-1.38156	0.321534
TUMOR	TCGA-VN-A88P-01A-11R	0.0647113	0.879871	0.178692	-0.141484	-0.10082	-0.768649	-0.562962	-0.395597	-0.769405	-1.70119	0.36526
TUMOR	TCGA-VN-A88Q-01A-11R	-0.73886	-0.374665	-0.335773	-2.13566	0.15672	-0.556301	-0.0839764	-0.60079	-0.0156028	0.0117449	0.670243
TUMOR	TCGA-VN-A88R-01A-11R	-2.50635	0.22932	0.586444	1.05279	-1.39752	-0.32755	-0.137398	-0.319698	-0.566418	-0.964113	-0.689218
TUMOR	TCGA-VN-A943-01A-11R	0.141829	-1.17967	-1.49187	-0.253076	-0.119006	-1.12589	-0.34825	-1.05629	-0.513559	-1.39745	0.99645
TUMOR	TCGA-VP-A872-01A-11R	-1.58863	-1.64358	-0.0645564	1.30917	-0.415965	0.472666	-0.582734	0.0320241	-0.506531	0.561996	-1.28377
TUMOR	TCGA-VP-A875-01A-31R	-0.135664	-1.05939	-1.37682	-1.77972	-0.74018	1.04041	-0.512005	-0.960775	1.43642	0.0929406	1.09556
TUMOR	TCGA-VP-A876-01A-11R	0.411094	0.571487	-1.28348	-1.4243	-0.0123441	0.0095216	-0.348842	-0.873173	-1.38777	0.434019	1.14362
TUMOR	TCGA-VP-A878-01A-31R	0.243639	-0.717374	1.70958	0.880381	0.0548263	-0.150532	-0.433489	-0.0380227	-0.831884	-0.257426	-0.976503
TUMOR	TCGA-VP-A879-01A-11R	-0.831425	0.554727	-0.662339	-0.752469	-0.0496032	-0.606332	0.226098	-0.31439	-0.744312	0.621453	-0.309457
TUMOR	TCGA-VP-A87B-01A-11R	0.411409	-1.18967	-0.225497	0.266771	-0.137608	-0.360677	-0.908203	-0.404282	-1.13864	1.56573	-0.805327
TUMOR	TCGA-VP-A87C-01A-11R	1.47129	1.19268	2.51156	-0.321172	-1.32559	1.81016	-0.247054	5.42556	-0.443062	0.493991	-0.0726618
TUMOR	TCGA-VP-A87D-01A-11R	1.18662	2.35439	-1.06881	-0.161411	0.871257	0.327242	1.34807	-0.673205	0.42754	1.09579	0.948726
TUMOR	TCGA-VP-A87E-01A-31R	-0.666664	-0.413208	0.0121454	-0.63872	-0.916318	-1.03676	-0.380556	0.82331	-0.452082	0.496785	-0.63764
TUMOR	TCGA-VP-A87H-01A-11R	-0.702949	-1.06149	-0.563159	1.35839	-0.41104	-0.754963	-0.679337	-0.614754	-1.16054	1.80549	-1.2426
TUMOR	TCGA-VP-A87J-01A-11R	-1.45986	-0.0502692	-1.20597	-0.205782	0.851231	-1.13037	0.0982113	-0.52671	1.94018	-0.105471	0.556974
TUMOR	TCGA-VP-A87K-01A-11R	-1.06873	-0.0120496	-0.691601	0.340546	0.226749	0.116382	-0.579867	-0.598481	0.744598	1.56498	1.29545
TUMOR	TCGA-VP-AA1N-01A-31R	-0.637754	-1.75788	0.207463	1.81805	-0.443907	-0.966219	-0.520627	0.212927	-0.504951	-0.882197	-1.40381
TUMOR	TCGA-WW-A8ZI-01A-11R	0.968438	-0.934046	-0.620964	0.0078368	1.04773	-0.628156	-0.170098	-0.371344	0.85729	-0.893896	0.961975
TUMOR	TCGA-X4-A8KQ-01A-12R	-0.75753	-0.656794	0.41905	0.32738	-1.06453	-0.383072	-1.00962	-0.496283	-0.701496	-0.289322	-0.571478
TUMOR	TCGA-X4-A8KS-01A-12R	-1.35187	-0.66072	-0.498321	1.10742	-1.55963	-0.886845	-1.0973	-0.548751	-0.648765	-0.790122	-1.0391
TUMOR	TCGA-XA-A8JR-01A-11R	0.129523	0.286588	-0.510847	-0.135813	-0.269697	-0.220091	-0.922606	-0.558901	-0.616536	-1.26918	0.331622
TUMOR	TCGA-XJ-A83F-01A-11R	-1.03964	-1.33058	-0.177183	-0.638527	-1.15671	-0.949508	-1.3409	-0.768285	-0.34225	0.483037	-0.281883
TUMOR	TCGA-XJ-A83G-01A-11R	-1.13089	-1.37063	-0.40203	0.818698	-0.519353	-0.998765	-0.818951	-0.692633	-0.735312	-0.747978	-0.542459
TUMOR	TCGA-XJ-A83H-01A-11R	-0.407368	-0.686666	-0.599272	-0.239133	-0.781252	-1.2687	-0.570161	-0.617691	0.512786	0.0433563	-0.208569
TUMOR	TCGA-XJ-A9DI-01A-11R	1.29263	0.388165	2.44993	-0.583788	-0.221033	-0.166594	-0.252971	0.981922	0.249607	0.293871	-1.26713
TUMOR	TCGA-XJ-A9DK-01A-11R	-0.247447	-0.223246	-0.31226	-0.169625	-0.262183	-0.286844	0.0360339	-0.283857	-0.773191	-0.684924	-0.761936
TUMOR	TCGA-XJ-A9DQ-01A-11R	0.109509	-0.58685	-0.11216	-0.252089	-1.08741	-0.968825	-0.62484	-0.255297	0.137848	0.0225775	-0.404475
TUMOR	TCGA-XJ-A9DX-01A-11R	-0.221593	-1.24851	-0.0606652	-0.705206	-0.445919	-0.542264	0.114507	-0.542713	1.10947	-0.709241	1.29617
TUMOR	TCGA-XK-AAIR-01A-11R	0.278326	0.780731	-0.06669	-0.788941	0.524814	0.309828	1.23633	0.0806157	-0.766966	-0.245183	2.34327
TUMOR	TCGA-XK-AAIV-01A-11R	-0.51643	-2.05046	0.860882	0.000284881	1.27843	-1.06687	-1.0068	3.52191	-0.728316	-0.448856	-0.977948
TUMOR	TCGA-XK-AAIW-01A-11R	-0.350141	2.19011	-0.0435428	-0.702057	1.69222	2.1732	0.410059	0.223688	3.29418	0.787501	0.469928
TUMOR	TCGA-XK-AAJ3-01A-11R	-0.830174	-1.09896	-0.912647	0.412943	-0.365164	0.447986	0.286254	-0.557435	-0.914475	-1.36108	-0.88518
TUMOR	TCGA-XK-AAJA-01A-11R	0.664147	0.916299	-0.46003	-0.857003	-0.159765	-0.698811	-0.712454	-0.553792	-1.49688	-0.489972	-0.788097
TUMOR	TCGA-XK-AAJP-01A-11R	-0.0898608	0.483988	-0.257732	0.735809	-0.828836	0.039329	0.803216	-0.0330652	-0.787956	0.714184	0.654813
TUMOR	TCGA-XK-AAJR-01A-11R	0.182056	1.66423	0.473704	0.233865	1.05434	-0.0469105	0.555919	-0.186864	-1.004	0.0847489	0.924814
TUMOR	TCGA-XK-AAJT-01A-11R	-0.925157	-0.392244	1.08601	0.537865	-1.23431	-0.564958	-0.447921	0.00491977	-0.675326	-1.05146	-1.13553
TUMOR	TCGA-XK-AAJU-01A-11R	-0.400103	0.2774	0.363841	0.0107417	-0.286859	-0.726641	-0.313742	-0.094968	-0.834206	-0.540808	-0.992056
TUMOR	TCGA-XK-AAK1-01A-11R	-1.39623	-1.70973	-0.412731	1.28968	-0.807974	-1.02627	-2.16346	-0.701997	-1.26186	-1.81477	0.0270483
TUMOR	TCGA-XQ-A8TA-01A-11R	-0.112791	0.504175	-1.05798	0.997434	-2.12003	2.0395	1.3546	-0.908877	5.77999	0.341195	-0.236645
TUMOR	TCGA-XQ-A8TB-01A-11R	0.53863	0.598882	-0.592447	-0.177905	0.898968	1.28166	0.968138	-0.25074	0.160226	1.20731	0.54784
TUMOR	TCGA-Y6-A8TL-01A-21R	0.351909	-0.0856839	-0.609035	0.110689	-0.530798	-0.0768655	-0.287823	-0.692979	-1.13287	-0.984878	-0.510002
TUMOR	TCGA-Y6-A9XI-01A-11R	0.942876	1.2179	-0.49605	-0.346239	0.695526	-0.698313	-0.19174	-0.489755	-1.35703	-0.58569	0.736827
TUMOR	TCGA-YJ-A8SW-01A-11R	5.3672	-0.425189	-1.20904	6.06317	0.583794	0.573795	-0.224601	-0.49543	1.0906	0.127633	-0.114129
TUMOR	TCGA-YL-A8HJ-01A-11R	-0.345239	-0.023336	1.93884	-0.653659	-0.420533	-0.0485464	0.672433	1.01233	-0.0858945	1.08568	0.557503
TUMOR	TCGA-YL-A8HK-01A-11R	0.424181	0.593972	0.321208	-0.494738	0.429651	-0.0358142	0.363863	0.248986	-0.421167	0.613016	0.332869
TUMOR	TCGA-YL-A8HL-01A-11R	0.983252	0.904964	-0.555572	-0.0285593	1.82801	0.175857	0.781502	-0.842156	0.0259319	0.439089	1.64994
TUMOR	TCGA-YL-A8HM-01A-11R	0.231158	-1.07824	-0.180356	0.440402	-0.572351	-0.105072	-0.0973371	0.598333	0.253233	-1.28632	-0.552386
TUMOR	TCGA-YL-A8HO-01A-11R	0.0422826	-0.824126	1.71224	0.524688	-1.1224	-1.21552	-0.728476	2.1562	-0.647831	-0.613254	-0.942526
TUMOR	TCGA-YL-A8S8-01A-11R	-0.0160633	-1.12181	-0.45495	-0.836392	-0.794408	-0.171752	-0.688805	-0.324888	-0.546657	0.673535	-0.950522
TUMOR	TCGA-YL-A8S9-01A-11R	0.687017	-0.605283	-1.31415	-0.754884	-0.241873	-0.995707	0.48816	-0.91907	0.790965	0.733892	-0.24471
TUMOR	TCGA-YL-A8SA-01A-21R	-0.805766	1.48195	-0.96958	-0.230705	0.553945	-1.36057	-0.00453737	-0.8357	-1.31292	-0.56617	0.895532
TUMOR	TCGA-YL-A8SB-01A-31R	1.25433	0.815817	0.283353	0.150749	-0.456081	-1.05978	0.52728	0.285114	0.469817	-0.0361496	0.131059
TUMOR	TCGA-YL-A8SC-01A-11R	-0.375169	1.49533	0.489857	-0.45842	0.923821	2.10333	-0.183499	0.608984	1.14828	-0.0511999	0.0789642
TUMOR	TCGA-YL-A8SF-01A-11R	0.0589054	-0.469215	-0.342532	0.316484	-0.0582874	1.98418	0.323821	-0.172393	-0.0747197	2.19149	2.58375
TUMOR	TCGA-YL-A8SH-01B-11R	0.950786	-0.0953985	0.156615	0.685481	0.669655	-0.0527804	-0.0583317	-0.458665	-0.737977	0.434435	-0.399625
TUMOR	TCGA-YL-A8SI-01A-11R	0.12726	-0.526547	0.324839	0.912051	-0.591607	-0.95395	-0.179872	-0.16231	-0.454871	-0.581447	-0.34902
TUMOR	TCGA-YL-A8SJ-01B-11R	-0.509235	0.64147	-0.312444	-0.530308	0.404146	0.101235	0.15452	-0.592872	2.31124	-0.015255	0.753316
TUMOR	TCGA-YL-A8SK-01B-21R	-0.26359	-0.0958043	0.102725	-0.613933	-0.473009	-1.06549	0.0351464	0.104527	-0.990144	0.168158	-1.12922
TUMOR	TCGA-YL-A8SL-01B-21R	-1.92857	0.485152	-0.82193	0.22645	0.611882	3.22521	-1.02556	-0.799092	1.53168	-0.101141	0.143677
TUMOR	TCGA-YL-A8SO-01B-31R	0.0642497	-0.69155	0.0112391	-0.240606	-0.392583	-1.25019	-0.984141	-0.479279	-0.218936	0.136519	-1.03799
TUMOR	TCGA-YL-A8SP-01B-11R	-1.95624	2.26643	-0.732562	-0.108292	1.35353	2.66478	0.373571	-0.876334	3.78149	0.583095	3.00063
TUMOR	TCGA-YL-A8SQ-01B-11R	-0.381463	0.114578	-0.0522948	-1.20793	-0.0583448	-0.220018	0.0290454	-0.0425639	1.08809	-0.389884	-0.504195
TUMOR	TCGA-YL-A8SR-01B-11R	0.373433	0.868029	2.11712	0.143206	0.657135	-0.622387	0.684532	-0.725289	-0.946756	-0.933434	0.846203
TUMOR	TCGA-YL-A9WH-01A-11R	0.660554	-1.24581	-1.08996	1.02365	1.98908	0.765171	-0.388597	-0.505739	1.38228	-1.09634	-0.710048
TUMOR	TCGA-YL-A9WI-01A-11R	0.421229	-1.50682	-1.16576	0.210313	-0.281894	-1.15311	-0.82021	-0.62764	-0.672469	-0.523208	-0.994631
TUMOR	TCGA-YL-A9WJ-01A-11R	-0.654179	-1.23075	0.396114	-0.32345	1.12518	-0.313531	-0.076414	0.665149	-0.964466	0.24282	0.139711
TUMOR	TCGA-YL-A9WK-01A-11R	-0.89064	-1.10005	0.241877	-0.211598	-0.680772	-0.851474	-0.388834	0.448868	-0.691266	-0.0182152	0.0524756
TUMOR	TCGA-YL-A9WL-01A-11R	0.358129	1.7377	-0.788034	0.438451	0.0421396	3.65213	0.273307	-0.805294	1.70926	-0.221183	-0.882755
TUMOR	TCGA-YL-A9WX-01A-21R	-0.117383	0.63553	0.144589	-0.746578	-0.221432	0.0512899	-0.124744	0.597902	-0.369955	0.381727	-0.760131
TUMOR	TCGA-YL-A9WY-01A-11R	1.4211	-0.18063	2.37531	-0.456334	1.04885	-0.975136	-0.694205	2.47068	1.10901	-0.784299	-0.0182216
TUMOR	TCGA-ZG-A8QW-01A-11R	-0.0600158	-0.712468	0.913933	0.986944	-0.017602	-0.578115	-0.56022	0.571136	-0.0852515	-0.955218	-1.04937
TUMOR	TCGA-ZG-A8QX-01A-11R	-0.0582993	-0.756596	-0.920165	1.06843	-0.170725	0.0523975	-1.08047	-0.45583	-0.78421	-0.069181	-0.358273
TUMOR	TCGA-ZG-A8QY-01A-11R	-1.29007	-0.500337	-0.199317	0.8554	0.45926	2.15509	1.59656	-0.455152	-0.58941	0.186482	0.198611
TUMOR	TCGA-ZG-A8QZ-01A-11R	0.502592	0.874112	0.640337	-0.950447	-0.621004	-0.458853	0.563777	0.525356	0.246549	0.66079	0.315441
TUMOR	TCGA-ZG-A9KY-01A-11R	-0.551898	-0.601372	1.0257	-0.707902	1.06561	1.79483	0.650449	1.26137	1.02532	0.90181	-0.786949
TUMOR	TCGA-ZG-A9L0-01A-11R	0.204948	-0.941733	0.678606	0.588621	-0.477585	-1.12595	0.00800356	1.1109	-0.247641	-0.191597	-1.31865
TUMOR	TCGA-ZG-A9L1-01A-11R	-0.413322	1.26365	-1.03158	-0.840865	2.15339	1.70726	1.16045	-0.987337	3.11907	1.03473	0.471999
TUMOR	TCGA-ZG-A9L2-01A-31R	0.572214	0.293032	0.71146	-0.8204	-0.374072	0.866047	0.396803	1.02927	0.53415	1.67531	0.327322
TUMOR	TCGA-ZG-A9L4-01A-11R	0.0199861	-0.294676	1.31039	0.55858	0.25141	1.07321	0.985585	-0.271963	1.06657	-0.221135	0.98516
TUMOR	TCGA-ZG-A9L5-01A-12R	0.264852	1.35884	-0.48607	-0.61018	-0.929777	0.690631	0.00505158	-0.45899	0.0689753	-0.335994	0.417007
TUMOR	TCGA-ZG-A9L6-01A-11R	-0.391308	0.615399	1.60363	0.486297	-0.608901	-1.20718	0.121101	0.414182	-0.396943	-0.549836	-0.623003
TUMOR	TCGA-ZG-A9L9-01A-11R	-0.665863	0.280433	0.748316	1.27135	-1.56973	1.10128	-0.771533	0.622513	0.0510344	-0.220432	-1.14518
TUMOR	TCGA-ZG-A9LB-01A-11R	-0.795705	-1.92507	-0.181042	2.77027	-0.813476	-1.22304	-1.62028	0.0341855	1.40601	-0.939748	-1.36224
TUMOR	TCGA-ZG-A9LM-01A-11R	2.7348	-0.792591	-0.0528604	1.66573	-1.88802	-1.57337	-1.18355	-0.00339184	2.1954	-0.67605	-0.945156
TUMOR	TCGA-ZG-A9LN-01A-11R	0.712737	-0.856998	1.3999	-0.0699513	-1.19639	-0.333991	-0.264404	2.27979	0.392563	-0.115145	-1.13889
TUMOR	TCGA-ZG-A9LS-01A-12R	-0.950901	-1.00207	1.77341	0.808444	-1.15745	-0.373986	-0.50552	1.51555	-0.436143	0.488719	-1.05805
TUMOR	TCGA-ZG-A9LU-01A-11R	-0.223615	-1.35901	0.895148	0.425554	-1.57514	-0.130112	-1.16936	0.13894	-0.539551	-0.14348	-1.37124
TUMOR	TCGA-ZG-A9LY-01A-11R	0.919109	0.722762	0.34367	0.0307696	0.0977405	-0.458783	0.634081	0.45683	0.625738	0.401014	0.174454
TUMOR	TCGA-ZG-A9LZ-01A-11R	-0.112388	0.768422	-0.409851	0.494774	-0.212375	-0.418968	-0.28564	-0.0959541	0.268808	-1.03445	0.269233
TUMOR	TCGA-ZG-A9M4-01A-11R	1.09534	0.910655	0.532244	-1.07975	-0.753246	1.14108	-0.38467	1.14724	0.624277	1.77904	0.147821
TUMOR	TCGA-ZG-A9MC-01A-31R	1.00448	-0.237748	3.45057	-0.23728	-0.749605	0.570871	0.11896	3.48295	0.402674	1.66764	-0.876978
TUMOR	TCGA-ZG-A9N3-01A-11R	0.564351	-0.984107	-0.792443	-0.529629	-1.37806	-1.70399	-0.37449	0.206517	-1.56344	-1.55231	-1.20427
TUMOR	TCGA-ZG-A9ND-01A-11R	-0.598448	-0.959351	-0.649572	2.2225	0.571653	-0.59393	-1.4513	-0.749653	-1.2469	-0.586104	-1.32465
TUMOR	TCGA-ZG-A9NI-01A-11R	-0.28687	-1.65928	0.305271	2.05685	-0.305454	-0.682361	-0.935763	-0.231565	0.303336	-0.637226	-1.11686
