# Supplementary material for: Loss of Wave1 gene defines a subtype of lethal prostate cancer
Source: Oncotarget. 2015 Mar 31;6(14):12383–91. doi: 10.18632/oncotarget.3564 (PMC4494945; doi:10.18632/oncotarget.3564)
Supplement: Supplementary file 4 [file oncotarget-06-12383-s004.xls]

## Sheet: ST3
TYPE	Patient ID	StromalScore	ImmuneScore	ESTIMATEScore	Tumor Purity	Stroma/Immune Contamination
NORMAL	TCGA-CH-5761-11A-01R	-1158.2	-649.992	-1808.19	0.9429	0.0571005
NORMAL	TCGA-CH-5767-11B-01R	-742.924	-584.619	-1327.54	0.917073	0.0829267
NORMAL	TCGA-CH-5768-11A-01R	-1232.85	-1505.48	-2738.34	0.97946	0.0205401
NORMAL	TCGA-CH-5769-11A-01R	-647.79	-784.157	-1431.95	0.923076	0.0769242
NORMAL	TCGA-EJ-7115-11A-01R	-615.966	-935.997	-1551.96	0.929708	0.070292
NORMAL	TCGA-EJ-7123-11A-01R	454.566	-570.097	-115.532	0.832036	0.167964
NORMAL	TCGA-EJ-7125-11A-01R	-536.129	-324.351	-860.48	0.887604	0.112396
NORMAL	TCGA-EJ-7314-11A-01R	76.988	-497.387	-420.399	0.856019	0.143981
NORMAL	TCGA-EJ-7315-11A-01R	798.433	1070.09	1868.52	0.637718	0.362282
NORMAL	TCGA-EJ-7317-11A-01R	-763.62	-1114.64	-1878.26	0.946275	0.0537246
NORMAL	TCGA-EJ-7321-11A-01R	-434.047	-489.232	-923.279	0.891812	0.108188
NORMAL	TCGA-EJ-7327-11A-01R	-1195.69	-1213.84	-2409.53	0.968591	0.0314091
NORMAL	TCGA-EJ-7328-11A-01R	411.796	-336.637	75.159	0.816185	0.183815
NORMAL	TCGA-EJ-7330-11A-01R	523.803	167.063	690.865	0.760705	0.239295
NORMAL	TCGA-EJ-7331-11A-01R	296.636	-219.479	77.1568	0.816015	0.183985
NORMAL	TCGA-EJ-7781-11A-01R	662.786	175.648	838.434	0.746467	0.253533
NORMAL	TCGA-EJ-7782-11A-01R	-498.576	186.193	-312.384	0.847715	0.152285
NORMAL	TCGA-EJ-7783-11A-01R	535.853	-219.54	316.313	0.795225	0.204775
NORMAL	TCGA-EJ-7784-11A-01R	-405.437	-278.173	-683.61	0.875348	0.124652
NORMAL	TCGA-EJ-7785-11A-01R	-76.4232	-483.128	-559.551	0.866399	0.133601
NORMAL	TCGA-EJ-7786-11A-01R	756.499	11.1871	767.686	0.753337	0.246663
NORMAL	TCGA-EJ-7789-11A-01R	-482.528	-462.185	-944.713	0.893231	0.106769
NORMAL	TCGA-EJ-7792-11A-01R	109.548	-105.953	3.59449	0.822209	0.177791
NORMAL	TCGA-EJ-7793-11A-01R	-165.444	-373.185	-538.629	0.864861	0.135139
NORMAL	TCGA-EJ-7794-11A-01R	343.905	44.0262	387.932	0.788807	0.211193
NORMAL	TCGA-EJ-7797-11A-01R	-241.206	-459.041	-700.246	0.876526	0.123474
NORMAL	TCGA-EJ-A8FO-11A-11R	-132.624	-893.401	-1026.02	0.898534	0.101466
NORMAL	TCGA-G9-6333-11A-01R	-536.923	-826.569	-1363.49	0.919164	0.0808355
NORMAL	TCGA-G9-6342-11A-02R	-1145.09	-1044.5	-2189.59	0.96006	0.0399402
NORMAL	TCGA-G9-6348-11A-01R	-143.334	-778.161	-921.496	0.891694	0.108306
NORMAL	TCGA-G9-6351-11A-01R	-668.884	-1039.73	-1708.61	0.93793	0.0620697
NORMAL	TCGA-G9-6356-11A-01R	-1646.24	-309.272	-1955.51	0.949881	0.0501188
NORMAL	TCGA-G9-6362-11A-01R	-850.569	-1270.17	-2120.74	0.957183	0.0428171
NORMAL	TCGA-G9-6363-11A-01R	-514.477	-1038.04	-1552.51	0.929738	0.0702623
NORMAL	TCGA-G9-6365-11A-01R	-1275.38	-857.674	-2133.06	0.957705	0.0422952
NORMAL	TCGA-G9-6384-11A-01R	-478.924	-1024.41	-1503.33	0.927055	0.0729448
NORMAL	TCGA-G9-6496-11A-01R	-341.471	-770.54	-1112.01	0.904002	0.0959981
NORMAL	TCGA-G9-6499-11A-02R	-264.031	-942.789	-1206.82	0.909864	0.090136
NORMAL	TCGA-HC-7211-11A-01R	-1280.72	-1346.22	-2626.95	0.976032	0.0239679
NORMAL	TCGA-HC-7737-11A-02R	-735.144	-1054.69	-1789.83	0.941998	0.0580017
NORMAL	TCGA-HC-7738-11A-01R	-525.392	-1221.05	-1746.44	0.939842	0.0601582
NORMAL	TCGA-HC-7740-11A-01R	-893.639	-1255.58	-2149.22	0.958385	0.0416151
NORMAL	TCGA-HC-7742-11A-01R	-794.646	-893.449	-1688.09	0.936881	0.0631186
NORMAL	TCGA-HC-7745-11A-01R	-125.065	-968.537	-1093.6	0.902843	0.0971566
NORMAL	TCGA-HC-7747-11A-01R	-729.797	-1313.17	-2042.96	0.953816	0.0461842
NORMAL	TCGA-HC-7752-11A-01R	56.5503	-145.118	-88.5677	0.829834	0.170166
NORMAL	TCGA-HC-7819-11A-01R	-882.578	-1133.89	-2016.46	0.95264	0.0473599
NORMAL	TCGA-HC-8258-11A-01R	-1465.89	-1032	-2497.89	0.971735	0.0282653
NORMAL	TCGA-HC-8259-11A-01R	-464.152	-960.31	-1424.46	0.922653	0.0773473
NORMAL	TCGA-HC-8260-11A-01R	-979.9	-1307.61	-2287.51	0.963982	0.036018
NORMAL	TCGA-HC-8262-11A-01R	-906.782	-558.163	-1464.95	0.924928	0.075072
NORMAL	TCGA-J4-A83J-11A-11R	-379.562	-311.339	-690.901	0.875865	0.124135
TUMOR	TCGA-2A-A8VL-01A-21R	-1165.7	-1213.47	-2379.17	0.967473	0.0325269
TUMOR	TCGA-2A-A8VO-01A-11R	-752.895	-924.065	-1676.96	0.936309	0.0636913
TUMOR	TCGA-2A-A8VT-01A-11R	-1086.37	-976.818	-2063.19	0.954703	0.0452967
TUMOR	TCGA-2A-A8VV-01A-11R	-995.288	-1419.46	-2414.75	0.968781	0.031219
TUMOR	TCGA-2A-A8VX-01A-11R	-1158.64	-1678.95	-2837.59	0.982293	0.0177065
TUMOR	TCGA-2A-A8W1-01A-11R	-1797.55	-1308.5	-3106.04	0.988912	0.0110883
TUMOR	TCGA-2A-A8W3-01A-11R	-819.69	-1009.11	-1828.8	0.943903	0.0560974
TUMOR	TCGA-2A-AAYF-01A-11R	-1057.02	-1245.39	-2302.41	0.964561	0.0354387
TUMOR	TCGA-2A-AAYO-01A-11R	-290.714	168.22	-122.494	0.832602	0.167398
TUMOR	TCGA-2A-AAYU-01A-11R	-978.984	-1364.66	-2343.64	0.966141	0.0338592
TUMOR	TCGA-4L-AA1F-01A-11R	1694.52	1023.55	2718.08	0.536958	0.463042
TUMOR	TCGA-CH-5737-01A-11R	-1345.35	-1211.34	-2556.68	0.973736	0.0262643
TUMOR	TCGA-CH-5738-01A-11R	-131.779	199.118	67.3385	0.816847	0.183153
TUMOR	TCGA-CH-5739-01A-11R	-129.936	-418.766	-548.701	0.865602	0.134398
TUMOR	TCGA-CH-5740-01A-11R	-1002.49	-802.997	-1805.49	0.942767	0.0572329
TUMOR	TCGA-CH-5741-01A-11R	-1403.6	-1295.15	-2698.74	0.978271	0.0217285
TUMOR	TCGA-CH-5743-01A-21R	-801.174	153.022	-648.152	0.87282	0.12718
TUMOR	TCGA-CH-5744-01A-11R	-1004.71	-755.818	-1760.53	0.940546	0.059454
TUMOR	TCGA-CH-5745-01A-11R	-346.04	-270.571	-616.611	0.870551	0.129449
TUMOR	TCGA-CH-5746-01A-11R	-1246.87	-1343.87	-2590.74	0.974862	0.0251382
TUMOR	TCGA-CH-5748-01A-11R	-1201.68	-1133.45	-2335.13	0.965818	0.0341822
TUMOR	TCGA-CH-5750-01A-11R	-896.686	-213.615	-1110.3	0.903895	0.0961054
TUMOR	TCGA-CH-5752-01A-11R	-581.766	-1227.1	-1808.86	0.942932	0.0570678
TUMOR	TCGA-CH-5753-01A-11R	-1166.64	-668.301	-1834.94	0.9442	0.0558001
TUMOR	TCGA-CH-5754-01A-11R	-313.702	118.638	-195.064	0.838455	0.161545
TUMOR	TCGA-CH-5761-01A-11R	-298.078	-1017.4	-1315.47	0.916365	0.0836346
TUMOR	TCGA-CH-5762-01A-11R	-441.851	-300.916	-742.767	0.879513	0.120487
TUMOR	TCGA-CH-5763-01A-11R	-192.822	-691.431	-884.253	0.889206	0.110794
TUMOR	TCGA-CH-5764-01A-21R	-766.787	-742.195	-1508.98	0.927366	0.0726341
TUMOR	TCGA-CH-5765-01A-11R	-1178.74	-1373.44	-2552.17	0.973585	0.0264152
TUMOR	TCGA-CH-5766-01A-11R	-1076.08	-622.766	-1698.85	0.937432	0.0625679
TUMOR	TCGA-CH-5767-01A-11R	-982.437	-1264.4	-2246.83	0.962377	0.0376232
TUMOR	TCGA-CH-5768-01A-11R	-1206.43	-1071.99	-2278.41	0.963626	0.0363739
TUMOR	TCGA-CH-5769-01A-11R	-654.685	-789.317	-1444	0.923755	0.076245
TUMOR	TCGA-CH-5771-01A-21R	186.95	-7.19008	179.76	0.807217	0.192783
TUMOR	TCGA-CH-5772-01A-11R	-598.709	-846.618	-1445.33	0.923829	0.0761705
TUMOR	TCGA-CH-5788-01A-11R	-990.386	-1130.94	-2121.33	0.957208	0.042792
TUMOR	TCGA-CH-5789-01A-11R	-644.667	-555.316	-1199.98	0.909447	0.0905528
TUMOR	TCGA-CH-5790-01A-11R	-1172.64	-889.921	-2062.56	0.954676	0.0453241
TUMOR	TCGA-CH-5791-01A-11R	-697.959	-813.878	-1511.84	0.927523	0.0724774
TUMOR	TCGA-CH-5792-01A-11R	82.6057	154.1	236.706	0.802255	0.197745
TUMOR	TCGA-CH-5794-01A-11R	-1217.47	-1065.06	-2282.53	0.963787	0.0362126
TUMOR	TCGA-EJ-5494-01A-01R	-599.754	-647.291	-1247.05	0.912298	0.0877019
TUMOR	TCGA-EJ-5495-01A-01R	203.73	-219.875	-16.1447	0.823855	0.176145
TUMOR	TCGA-EJ-5496-01A-01R	-1289.25	-1223.01	-2512.26	0.97223	0.0277696
TUMOR	TCGA-EJ-5497-01A-02R	-516.097	-719.067	-1235.16	0.911582	0.0884175
TUMOR	TCGA-EJ-5498-01A-01R	43.8917	-405.982	-362.09	0.851563	0.148437
TUMOR	TCGA-EJ-5499-01A-01R	-733.874	-467.503	-1201.38	0.909532	0.0904677
TUMOR	TCGA-EJ-5501-01A-01R	-972.682	-1028.83	-2001.52	0.951971	0.0480295
TUMOR	TCGA-EJ-5502-01A-01R	-505.537	-346.45	-851.987	0.887029	0.112971
TUMOR	TCGA-EJ-5503-01A-01R	-536.765	-556.177	-1092.94	0.902802	0.0971982
TUMOR	TCGA-EJ-5504-01A-01R	-32.5574	-834.346	-866.904	0.888038	0.111962
TUMOR	TCGA-EJ-5505-01A-01R	-1176.63	-1156.72	-2333.34	0.96575	0.0342504
TUMOR	TCGA-EJ-5506-01A-01R	-1048.6	-972.701	-2021.3	0.952856	0.0471444
TUMOR	TCGA-EJ-5507-01A-01R	-637.28	-559.597	-1196.88	0.909258	0.0907424
TUMOR	TCGA-EJ-5508-01A-02R	-496.346	-288.865	-785.212	0.882461	0.117539
TUMOR	TCGA-EJ-5509-01A-01R	-257.403	-216.209	-473.611	0.860031	0.139969
TUMOR	TCGA-EJ-5510-01A-01R	-639.687	-521.431	-1161.12	0.90706	0.0929398
TUMOR	TCGA-EJ-5511-01A-01R	-584.669	-1186.83	-1771.5	0.941092	0.0589083
TUMOR	TCGA-EJ-5512-01A-01R	-972.545	-1151.29	-2123.84	0.957314	0.0426856
TUMOR	TCGA-EJ-5514-01A-01R	-6.38014	-309.247	-315.627	0.847968	0.152032
TUMOR	TCGA-EJ-5515-01A-01R	-748.2	-1097.99	-1846.19	0.944743	0.0552574
TUMOR	TCGA-EJ-5516-01A-01R	124.334	-319.795	-195.461	0.838487	0.161513
TUMOR	TCGA-EJ-5517-01A-01R	-478.926	-507.476	-986.401	0.895966	0.104034
TUMOR	TCGA-EJ-5518-01A-01R	107.546	-726.674	-619.129	0.870733	0.129267
TUMOR	TCGA-EJ-5519-01A-01R	-599.25	-1054.18	-1653.43	0.93509	0.0649097
TUMOR	TCGA-EJ-5521-01A-01R	-793.945	-763.031	-1556.98	0.929979	0.0700212
TUMOR	TCGA-EJ-5522-01A-01R	-501.403	-558.587	-1059.99	0.900711	0.0992891
TUMOR	TCGA-EJ-5524-01A-01R	60.1716	-332.368	-272.196	0.844571	0.155429
TUMOR	TCGA-EJ-5525-01A-01R	281.277	-909.31	-628.032	0.871375	0.128625
TUMOR	TCGA-EJ-5526-01A-01R	-172.044	-596.061	-768.106	0.881277	0.118723
TUMOR	TCGA-EJ-5527-01A-01R	-45.4892	-421.559	-467.048	0.859539	0.140461
TUMOR	TCGA-EJ-5530-01A-01R	-534.649	-1128.84	-1663.48	0.935612	0.0643878
TUMOR	TCGA-EJ-5531-01A-01R	-418.855	-215.946	-634.801	0.871862	0.128138
TUMOR	TCGA-EJ-5532-01A-01R	-550.297	-1048.64	-1598.94	0.932226	0.0677744
TUMOR	TCGA-EJ-5542-01A-01R	-301.652	-908.289	-1209.94	0.910054	0.089946
TUMOR	TCGA-EJ-7115-01A-11R	-392.915	-977.716	-1370.63	0.919577	0.0804233
TUMOR	TCGA-EJ-7123-01A-11R	-919.118	-1122	-2041.12	0.953735	0.0462655
TUMOR	TCGA-EJ-7125-01A-11R	-505.321	-642.718	-1148.04	0.90625	0.0937497
TUMOR	TCGA-EJ-7218-01B-11R	-1071.14	-928.176	-1999.32	0.951872	0.0481284
TUMOR	TCGA-EJ-7312-01B-21R	-1053.28	-1022.02	-2075.3	0.955231	0.044769
TUMOR	TCGA-EJ-7314-01A-31R	-1391.29	-1145.55	-2536.84	0.973068	0.0269317
TUMOR	TCGA-EJ-7315-01A-31R	110.648	318.623	429.271	0.785063	0.214937
TUMOR	TCGA-EJ-7317-01A-31R	-840.716	-1316.66	-2157.37	0.958726	0.0412743
TUMOR	TCGA-EJ-7318-01B-11R	-871.437	-560.453	-1431.89	0.923073	0.0769274
TUMOR	TCGA-EJ-7321-01A-31R	-1028.32	-540.213	-1568.53	0.930601	0.069399
TUMOR	TCGA-EJ-7325-01B-11R	-1006.48	-1041.07	-2047.56	0.954018	0.0459819
TUMOR	TCGA-EJ-7327-01A-11R	14.5451	-791.812	-777.267	0.881912	0.118088
TUMOR	TCGA-EJ-7328-01A-31R	-94.0291	194.692	100.663	0.814016	0.185984
TUMOR	TCGA-EJ-7330-01A-11R	-382.254	-975.422	-1357.68	0.918828	0.0811721
TUMOR	TCGA-EJ-7331-01A-11R	-54.8705	-528.176	-583.047	0.868116	0.131884
TUMOR	TCGA-EJ-7781-01A-11R	-560.299	-596.752	-1157.05	0.906809	0.0931913
TUMOR	TCGA-EJ-7782-01A-11R	-569.909	-856.168	-1426.08	0.922744	0.0772559
TUMOR	TCGA-EJ-7783-01A-11R	-587.672	-791.243	-1378.91	0.920054	0.0799462
TUMOR	TCGA-EJ-7784-01A-11R	-1020.61	-1019.17	-2039.78	0.953675	0.0463247
TUMOR	TCGA-EJ-7785-01A-11R	-115.142	-348.137	-463.278	0.859256	0.140744
TUMOR	TCGA-EJ-7786-01A-11R	-555.592	-1079.95	-1635.55	0.934157	0.0658434
TUMOR	TCGA-EJ-7788-01A-11R	-238.741	-801.323	-1040.06	0.899436	0.100564
TUMOR	TCGA-EJ-7789-01A-11R	-830.281	-1172.8	-2003.08	0.952041	0.0479593
TUMOR	TCGA-EJ-7791-01A-11R	124.424	-644.609	-520.185	0.863499	0.136501
TUMOR	TCGA-EJ-7792-01A-11R	281.563	-63.9013	217.662	0.803921	0.196079
TUMOR	TCGA-EJ-7793-01A-31R	-1056.72	-1243.17	-2299.89	0.964464	0.0355364
TUMOR	TCGA-EJ-7794-01A-11R	-276.085	-444.895	-720.981	0.877987	0.122013
TUMOR	TCGA-EJ-7797-01A-11R	-978.33	-838.478	-1816.81	0.94332	0.0566801
TUMOR	TCGA-EJ-8468-01A-21R	38.9581	-288.678	-249.72	0.8428	0.1572
TUMOR	TCGA-EJ-8469-01A-11R	-853.512	-1070.63	-1924.14	0.948432	0.0515685
TUMOR	TCGA-EJ-8470-01A-11R	-742.023	672.497	-69.5268	0.828271	0.171729
TUMOR	TCGA-EJ-8472-01A-11R	-840.692	-1223.32	-2064.01	0.954739	0.0452606
TUMOR	TCGA-EJ-8474-01A-11R	-351.11	-984.463	-1335.57	0.917543	0.0824574
TUMOR	TCGA-EJ-A46B-01A-31R	-1014.25	-1274.02	-2288.27	0.964012	0.0359882
TUMOR	TCGA-EJ-A46D-01A-21R	-969.874	-996.344	-1966.22	0.950371	0.0496287
TUMOR	TCGA-EJ-A46E-01A-31R	-882.539	-732.577	-1615.12	0.933082	0.0669178
TUMOR	TCGA-EJ-A46F-01A-31R	-1575.65	-1353.5	-2929.15	0.984723	0.0152773
TUMOR	TCGA-EJ-A46G-01A-31R	-364.656	-738.982	-1103.64	0.903476	0.0965242
TUMOR	TCGA-EJ-A46H-01A-31R	1.80181	-195.674	-193.872	0.83836	0.16164
TUMOR	TCGA-EJ-A46I-01A-12R	-911.748	-1072.56	-1984.31	0.951194	0.0488058
TUMOR	TCGA-EJ-A65B-01A-12R	-397.923	-732.381	-1130.3	0.905147	0.0948533
TUMOR	TCGA-EJ-A65D-01A-11R	-1656.48	-1764.92	-3421.39	0.994724	0.00527584
TUMOR	TCGA-EJ-A65E-01A-11R	-1281.85	-1199.99	-2481.84	0.971176	0.0288244
TUMOR	TCGA-EJ-A65F-01A-21R	-355.255	-690.061	-1045.32	0.899773	0.100227
TUMOR	TCGA-EJ-A65G-01A-21R	-1157.06	-1345.2	-2502.26	0.971886	0.0281142
TUMOR	TCGA-EJ-A65J-01A-11R	-683.773	-875.296	-1559.07	0.930092	0.0699084
TUMOR	TCGA-EJ-A65M-01A-11R	-743.384	-567.804	-1311.19	0.916113	0.0838866
TUMOR	TCGA-EJ-A6RA-01A-11R	-981.118	-860.083	-1841.2	0.944502	0.0554977
TUMOR	TCGA-EJ-A6RC-01A-11R	-128.778	-20.7193	-149.497	0.834791	0.165209
TUMOR	TCGA-EJ-A7NF-01A-11R	-1557.68	-1168.43	-2726.11	0.979097	0.0209034
TUMOR	TCGA-EJ-A7NG-01A-31R	-548.133	-890.468	-1438.6	0.923451	0.076549
TUMOR	TCGA-EJ-A7NH-01A-12R	-722.977	-1040.65	-1763.63	0.940701	0.0592994
TUMOR	TCGA-EJ-A7NJ-01A-22R	-1142.62	-673.712	-1816.34	0.943297	0.0567031
TUMOR	TCGA-EJ-A7NK-01A-12R	-929.221	-1046.33	-1975.55	0.950797	0.0492033
TUMOR	TCGA-EJ-A7NM-01A-21R	-501.777	29.4297	-472.347	0.859936	0.140064
TUMOR	TCGA-EJ-A7NN-01A-11R	-576.325	-447.489	-1023.81	0.898391	0.101609
TUMOR	TCGA-EJ-A8FN-01A-11R	-534.853	-490.607	-1025.46	0.898498	0.101502
TUMOR	TCGA-EJ-A8FO-01A-21R	-916.441	-1186.92	-2103.37	0.956442	0.0435584
TUMOR	TCGA-EJ-A8FP-01A-21R	-453.052	-562.438	-1015.49	0.897854	0.102146
TUMOR	TCGA-EJ-A8FS-01A-11R	-1583.1	-1246.17	-2829.27	0.982064	0.017936
TUMOR	TCGA-EJ-A8FU-01A-11R	-206.041	-613.974	-820.015	0.884853	0.115147
TUMOR	TCGA-EJ-AB20-01A-12R	263.929	-147.008	116.921	0.812627	0.187373
TUMOR	TCGA-EJ-AB27-01A-11R	-1069.8	-381.163	-1450.96	0.924146	0.0758543
TUMOR	TCGA-FC-7708-01A-11R	-15.787	-516.78	-532.567	0.864414	0.135586
TUMOR	TCGA-FC-7961-01A-11R	82.8271	-729.954	-647.127	0.872746	0.127254
TUMOR	TCGA-FC-A4JI-01A-11R	-1708.3	-947.544	-2655.84	0.976946	0.0230536
TUMOR	TCGA-FC-A5OB-01A-11R	-1307.52	-1443.3	-2750.83	0.979828	0.0201721
TUMOR	TCGA-FC-A66V-01A-21R	-1012.46	-658.659	-1671.12	0.936007	0.0639926
TUMOR	TCGA-FC-A6HD-01A-11R	-1662.07	-1142.91	-2804.98	0.981386	0.0186145
TUMOR	TCGA-FC-A8O0-01A-41R	-1070.04	-1339.38	-2409.42	0.968587	0.0314129
TUMOR	TCGA-G9-6329-01A-13R	-491.49	-585.305	-1076.79	0.90178	0.0982202
TUMOR	TCGA-G9-6332-01A-11R	-1446.73	-1345.99	-2792.72	0.981038	0.0189618
TUMOR	TCGA-G9-6333-01A-12R	-559.874	-682.159	-1242.03	0.911996	0.0880035
TUMOR	TCGA-G9-6336-01A-11R	-972.814	-1000.93	-1973.74	0.950714	0.0492857
TUMOR	TCGA-G9-6338-01A-12R	-287.104	-936.623	-1223.73	0.910891	0.089109
TUMOR	TCGA-G9-6339-01A-12R	-1151.94	-948.126	-2100.06	0.9563	0.0436999
TUMOR	TCGA-G9-6342-01A-11R	-1012.51	-1116.03	-2128.53	0.957514	0.0424865
TUMOR	TCGA-G9-6343-01A-21R	-896.436	-1040.48	-1936.91	0.949024	0.0509758
TUMOR	TCGA-G9-6347-01A-11R	-20.3238	244.227	223.903	0.803376	0.196624
TUMOR	TCGA-G9-6348-01A-11R	-263.392	-532.767	-796.159	0.883216	0.116784
TUMOR	TCGA-G9-6351-01A-21R	-1022.48	-1219.94	-2242.42	0.962201	0.0377993
TUMOR	TCGA-G9-6353-01A-11R	-692.484	-1191.74	-1884.23	0.946558	0.0534418
TUMOR	TCGA-G9-6354-01A-11R	-1402.92	-1052.08	-2455	0.970229	0.029771
TUMOR	TCGA-G9-6356-01A-11R	-328.871	-328.763	-657.634	0.873498	0.126502
TUMOR	TCGA-G9-6361-01A-21R	-261.256	-1091.05	-1352.3	0.918516	0.0814836
TUMOR	TCGA-G9-6362-01A-11R	-709.954	-825.307	-1535.26	0.928802	0.0711977
TUMOR	TCGA-G9-6363-01A-21R	-673.937	-798.779	-1472.72	0.925361	0.074639
TUMOR	TCGA-G9-6364-01A-21R	-200.426	-1042.31	-1242.73	0.912039	0.0879613
TUMOR	TCGA-G9-6365-01A-11R	-152.728	-823.191	-975.92	0.895282	0.104718
TUMOR	TCGA-G9-6366-01A-11R	-1116.88	-1186.52	-2303.4	0.9646	0.0354002
TUMOR	TCGA-G9-6367-01A-11R	-704.789	-920.355	-1625.14	0.933611	0.0663894
TUMOR	TCGA-G9-6369-01A-21R	-876.65	-1222.83	-2099.48	0.956275	0.0437252
TUMOR	TCGA-G9-6370-01A-11R	-480.534	-715.316	-1195.85	0.909195	0.0908052
TUMOR	TCGA-G9-6371-01A-11R	-1168.29	-1196.88	-2365.17	0.966951	0.0330487
TUMOR	TCGA-G9-6373-01A-11R	-354.634	-547.012	-901.646	0.890371	0.109629
TUMOR	TCGA-G9-6377-01A-11R	-775.516	-666.852	-1442.37	0.923663	0.0763369
TUMOR	TCGA-G9-6378-01A-11R	-242.954	-958.628	-1201.58	0.909545	0.0904553
TUMOR	TCGA-G9-6379-01A-11R	-394.209	333.936	-60.2733	0.827509	0.172491
TUMOR	TCGA-G9-6384-01A-11R	-407.103	-742.98	-1150.08	0.906377	0.0936229
TUMOR	TCGA-G9-6385-01A-11R	-615.2	-998.586	-1613.79	0.933012	0.066988
TUMOR	TCGA-G9-6494-01A-11R	-634.516	-1143.65	-1778.17	0.941422	0.0585776
TUMOR	TCGA-G9-6496-01A-11R	-496.898	-1002.77	-1499.66	0.926853	0.0731467
TUMOR	TCGA-G9-6498-01A-12R	-329.317	151.106	-178.211	0.837104	0.162896
TUMOR	TCGA-G9-6499-01A-12R	-1228.73	-817.869	-2046.6	0.953976	0.0460241
TUMOR	TCGA-G9-7509-01A-11R	-817.301	-1311.05	-2128.35	0.957506	0.0424942
TUMOR	TCGA-G9-7510-01A-11R	-225.433	-643.236	-868.669	0.888157	0.111843
TUMOR	TCGA-G9-7519-01A-11R	-626.096	-1072.65	-1698.74	0.937427	0.0625733
TUMOR	TCGA-G9-7521-01A-11R	-148.35	152.65	4.29996	0.82215	0.17785
TUMOR	TCGA-G9-7522-01A-11R	-514.271	-830.921	-1345.19	0.918103	0.0818968
TUMOR	TCGA-G9-7523-01A-11R	970.201	184.769	1154.97	0.714754	0.285246
TUMOR	TCGA-G9-7525-01A-31R	-407.321	-935.905	-1343.23	0.917989	0.0820113
TUMOR	TCGA-G9-A9S0-01A-11R	-1023.65	-567.523	-1591.17	0.931812	0.0681877
TUMOR	TCGA-G9-A9S4-01A-11R	-1453.67	-1355.59	-2809.26	0.981506	0.018494
TUMOR	TCGA-G9-A9S7-01A-11R	-1532.43	-994.007	-2526.44	0.972715	0.0272847
TUMOR	TCGA-H9-7775-01A-11R	-557.362	-1061.38	-1618.75	0.933274	0.0667263
TUMOR	TCGA-H9-A6BX-01A-31R	12.6547	-252.297	-239.642	0.842003	0.157997
TUMOR	TCGA-H9-A6BY-01A-11R	-1294.33	-1470.16	-2764.5	0.980227	0.019773
TUMOR	TCGA-HC-7075-01A-11R	-1185.39	-760.117	-1945.5	0.949421	0.0505791
TUMOR	TCGA-HC-7077-01A-11R	-1469.53	-1426.71	-2896.24	0.98387	0.01613
TUMOR	TCGA-HC-7078-01A-11R	-602.304	-586.275	-1188.58	0.90875	0.0912501
TUMOR	TCGA-HC-7079-01A-11R	476.211	2504.72	2980.93	0.504017	0.495983
TUMOR	TCGA-HC-7080-01A-11R	-1314.09	-1179.51	-2493.61	0.971586	0.0284141
TUMOR	TCGA-HC-7081-01A-11R	734.912	-105.822	629.09	0.766559	0.233441
TUMOR	TCGA-HC-7209-01A-11R	-898.902	-844.831	-1743.73	0.939706	0.0602943
TUMOR	TCGA-HC-7210-01A-11R	42.6173	-287.771	-245.154	0.842439	0.157561
TUMOR	TCGA-HC-7211-01A-11R	-954.667	-579.311	-1533.98	0.928732	0.0712675
TUMOR	TCGA-HC-7212-01A-11R	-646.473	-1088.8	-1735.28	0.939281	0.0607194
TUMOR	TCGA-HC-7213-01A-11R	-520.628	-578.227	-1098.85	0.903175	0.0968254
TUMOR	TCGA-HC-7230-01A-11R	-1322.3	-1329.81	-2652.11	0.976829	0.0231707
TUMOR	TCGA-HC-7231-01A-11R	-910.032	-470.558	-1380.59	0.92015	0.0798499
TUMOR	TCGA-HC-7232-01A-11R	-573.848	-1118.72	-1692.57	0.937111	0.0628891
TUMOR	TCGA-HC-7233-01A-11R	-41.0756	95.1118	54.0363	0.817972	0.182028
TUMOR	TCGA-HC-7736-01A-11R	-427.888	-611.374	-1039.26	0.899385	0.100615
TUMOR	TCGA-HC-7737-01A-11R	-121.064	-64.0858	-185.15	0.837661	0.162339
TUMOR	TCGA-HC-7738-01A-11R	-1192.28	-1019.53	-2211.82	0.960967	0.0390326
TUMOR	TCGA-HC-7740-01A-11R	-266.424	-599.587	-866.01	0.887978	0.112022
TUMOR	TCGA-HC-7742-01A-11R	-533.311	-1163.27	-1696.58	0.937316	0.0626839
TUMOR	TCGA-HC-7744-01A-11R	-1228.13	-1228.87	-2457	0.9703	0.0296999
TUMOR	TCGA-HC-7745-01A-11R	1.95032	-136.762	-134.811	0.833602	0.166398
TUMOR	TCGA-HC-7747-01A-11R	-669.652	-246.09	-915.742	0.891311	0.108689
TUMOR	TCGA-HC-7748-01A-11R	-33.5607	-496.215	-529.775	0.864208	0.135792
TUMOR	TCGA-HC-7749-01A-11R	-440.614	-751.119	-1191.73	0.908943	0.091057
TUMOR	TCGA-HC-7750-01A-11R	-485.921	-959.832	-1445.75	0.923853	0.0761466
TUMOR	TCGA-HC-7752-01A-11R	-830.694	-852.986	-1683.68	0.936655	0.0633453
TUMOR	TCGA-HC-7817-01B-11R	40.418	-23.1943	17.2237	0.821069	0.178931
TUMOR	TCGA-HC-7818-01A-11R	-782.58	-578.318	-1360.9	0.919014	0.0809855
TUMOR	TCGA-HC-7819-01A-11R	-1421.74	-1347.48	-2769.23	0.980364	0.0196358
TUMOR	TCGA-HC-7820-01A-11R	-1199.79	-1131.91	-2331.71	0.965687	0.0343127
TUMOR	TCGA-HC-7821-01A-12R	185.438	-139.778	45.6608	0.818679	0.181321
TUMOR	TCGA-HC-8213-01A-11R	-1614.63	-1392.58	-3007.21	0.986653	0.0133468
TUMOR	TCGA-HC-8216-01A-11R	-619.33	-422.815	-1042.15	0.89957	0.10043
TUMOR	TCGA-HC-8256-01A-11R	-1306.25	-1114.03	-2420.28	0.968982	0.0310179
TUMOR	TCGA-HC-8257-01A-11R	-699.147	-882.704	-1581.85	0.931315	0.0686851
TUMOR	TCGA-HC-8258-01A-11R	-1054.08	-772.351	-1826.44	0.943788	0.056212
TUMOR	TCGA-HC-8259-01A-11R	-1322.1	-1368.51	-2690.61	0.978023	0.0219767
TUMOR	TCGA-HC-8260-01A-11R	-689.81	-921.789	-1611.6	0.932896	0.0671037
TUMOR	TCGA-HC-8261-01A-11R	-806.044	-593.193	-1399.24	0.921218	0.0787815
TUMOR	TCGA-HC-8262-01A-11R	-1178.55	-1226.29	-2404.84	0.968419	0.0315806
TUMOR	TCGA-HC-8264-01B-11R	303.497	-665.721	-362.224	0.851573	0.148427
TUMOR	TCGA-HC-8265-01A-11R	-820.055	-715.648	-1535.7	0.928826	0.0711736
TUMOR	TCGA-HC-8266-01A-11R	-116.475	1087.63	971.159	0.733362	0.266638
TUMOR	TCGA-HC-A48F-01A-11R	-883.863	-1511.39	-2395.25	0.968068	0.0319324
TUMOR	TCGA-HC-A4ZV-01A-11R	-41.5559	-81.9555	-123.511	0.832685	0.167315
TUMOR	TCGA-HC-A631-01A-11R	-1056.22	-1283.12	-2339.34	0.965978	0.0340224
TUMOR	TCGA-HC-A632-01A-11R	26.3073	306.878	333.185	0.793721	0.206279
TUMOR	TCGA-HC-A6AL-01A-11R	-638.476	-420.814	-1059.29	0.900666	0.0993336
TUMOR	TCGA-HC-A6AN-01A-11R	-752.211	-669.93	-1422.14	0.922521	0.0774788
TUMOR	TCGA-HC-A6AO-01A-11R	-1207.67	-122.516	-1330.18	0.917228	0.0827724
TUMOR	TCGA-HC-A6AP-01A-11R	-428.043	-203.674	-631.717	0.87164	0.12836
TUMOR	TCGA-HC-A6AQ-01A-11R	-1151.52	-895.163	-2046.69	0.95398	0.0460203
TUMOR	TCGA-HC-A6AS-01A-11R	-140.785	64.1453	-76.6393	0.828856	0.171144
TUMOR	TCGA-HC-A6HX-01A-11R	-726.483	-736.52	-1463	0.92482	0.0751804
TUMOR	TCGA-HC-A6HY-01A-11R	-1408.51	-1082.76	-2491.27	0.971505	0.0284952
TUMOR	TCGA-HC-A76W-01A-11R	-150.064	-674.886	-824.95	0.88519	0.11481
TUMOR	TCGA-HC-A76X-01A-11R	-1422.31	-1554.25	-2976.56	0.985911	0.0140893
TUMOR	TCGA-HC-A8CY-01A-11R	-1022.55	-371.677	-1394.22	0.920932	0.0790681
TUMOR	TCGA-HC-A8D0-01A-11R	-367.066	-450.859	-817.925	0.88471	0.11529
TUMOR	TCGA-HC-A8D1-01A-11R	-359.453	-637.577	-997.03	0.896658	0.103342
TUMOR	TCGA-HC-A9TE-01A-11R	18.468	341.484	359.951	0.791325	0.208675
TUMOR	TCGA-HC-A9TH-01A-11R	-226.122	-528.182	-754.304	0.880318	0.119682
TUMOR	TCGA-HI-7168-01A-11R	4.69568	-1186.96	-1182.27	0.908363	0.0916373
TUMOR	TCGA-HI-7169-01A-11R	-291.928	-958.068	-1250	0.912475	0.0875247
TUMOR	TCGA-HI-7170-01A-11R	128.852	-255.643	-126.791	0.832952	0.167048
TUMOR	TCGA-HI-7171-01A-12R	-699.919	-923.2	-1623.12	0.933504	0.066496
TUMOR	TCGA-J4-8198-01A-11R	-464.12	-1183.68	-1647.8	0.934797	0.0652029
TUMOR	TCGA-J4-8200-01A-11R	-470.065	-928.05	-1398.12	0.921154	0.0788456
TUMOR	TCGA-J4-A67K-01A-21R	-926.71	-269.581	-1196.29	0.909222	0.0907783
TUMOR	TCGA-J4-A67L-01A-11R	-625.277	-177.343	-802.62	0.88366	0.11634
TUMOR	TCGA-J4-A67M-01A-11R	-196.467	59.9346	-136.533	0.833742	0.166258
TUMOR	TCGA-J4-A67N-01A-11R	-1091.45	-438.354	-1529.8	0.928505	0.0714951
TUMOR	TCGA-J4-A67O-01A-11R	-200.96	-460.862	-661.822	0.873797	0.126203
TUMOR	TCGA-J4-A67Q-01A-21R	-44.9301	-236.282	-281.213	0.845279	0.154721
TUMOR	TCGA-J4-A67R-01A-21R	-600.838	-150.897	-751.735	0.880139	0.119861
TUMOR	TCGA-J4-A67S-01A-11R	-1232	-564.03	-1796.03	0.942303	0.0576967
TUMOR	TCGA-J4-A67T-01A-11R	-985.54	-769.323	-1754.86	0.940263	0.0597368
TUMOR	TCGA-J4-A6G1-01A-11R	-41.8598	1385.4	1343.54	0.695124	0.304876
TUMOR	TCGA-J4-A6G3-01A-11R	-533.316	43.3245	-489.992	0.861255	0.138745
TUMOR	TCGA-J4-A6M7-01A-11R	-929.517	-1407.21	-2336.73	0.965878	0.0341216
TUMOR	TCGA-J4-A83I-01A-11R	-612.74	-705.85	-1318.59	0.916549	0.0834515
TUMOR	TCGA-J4-A83J-01A-11R	-1014.27	-444.748	-1459.02	0.924597	0.0754031
TUMOR	TCGA-J4-A83K-01A-11R	-803.855	-1167.07	-1970.92	0.950586	0.0494141
TUMOR	TCGA-J4-A83L-01A-11R	-584.743	-1076.6	-1661.35	0.935501	0.0644986
TUMOR	TCGA-J4-A83M-01A-11R	-942.351	-805.115	-1747.47	0.939893	0.0601069
TUMOR	TCGA-J4-A83N-01A-11R	-1314.76	-1046.55	-2361.3	0.966806	0.0331936
TUMOR	TCGA-J4-AATV-01A-11R	-523.162	-358.909	-882.071	0.88906	0.11094
TUMOR	TCGA-J4-AATZ-01A-11R	-1275.49	-1183.04	-2458.54	0.970355	0.0296454
TUMOR	TCGA-J4-AAU2-01A-11R	-890.538	-953.673	-1844.21	0.944647	0.0553527
TUMOR	TCGA-J9-A52B-01A-11R	-518.387	-625.638	-1144.02	0.906001	0.093999
TUMOR	TCGA-J9-A52C-01A-11R	282.462	40.0354	322.497	0.794674	0.205326
TUMOR	TCGA-J9-A52D-01A-11R	-1672.9	-1515.67	-3188.57	0.990638	0.00936195
TUMOR	TCGA-J9-A52E-01A-11R	291.699	-344.73	-53.0307	0.826912	0.173088
TUMOR	TCGA-J9-A8CK-01A-11R	83.7708	-753.726	-669.956	0.874377	0.125623
TUMOR	TCGA-J9-A8CL-01A-11R	287.903	-280.054	7.84885	0.821854	0.178146
TUMOR	TCGA-J9-A8CM-01A-11R	49.563	-636.119	-586.556	0.868371	0.131629
TUMOR	TCGA-J9-A8CN-01A-11R	-799.048	-977.279	-1776.33	0.941331	0.0586688
TUMOR	TCGA-J9-A8CP-01A-11R	-325.74	-816.401	-1142.14	0.905884	0.094116
TUMOR	TCGA-KC-A4BL-01A-31R	-530.219	-560.559	-1090.78	0.902665	0.097335
TUMOR	TCGA-KC-A4BN-01A-61R	-1511.65	-1198.51	-2710.16	0.978617	0.0213825
TUMOR	TCGA-KC-A4BR-01A-32R	-153.813	-826.354	-980.167	0.895559	0.104441
TUMOR	TCGA-KC-A4BV-01A-31R	-105.61	-465.31	-570.92	0.867231	0.132769
TUMOR	TCGA-KC-A7F3-01A-21R	-1067.73	-965.55	-2033.28	0.953388	0.046612
TUMOR	TCGA-KC-A7F5-01A-11R	-1500.13	-1709.78	-3209.91	0.991061	0.00893915
TUMOR	TCGA-KC-A7F6-01A-11R	-961.069	-896.331	-1857.4	0.945281	0.0547193
TUMOR	TCGA-KC-A7FA-01A-21R	-830.103	-749.196	-1579.3	0.931178	0.0688216
TUMOR	TCGA-KC-A7FD-01A-11R	-1669.35	-1189.59	-2858.94	0.982876	0.017124
TUMOR	TCGA-KC-A7FE-01A-12R	-95.63	-794.718	-890.348	0.889615	0.110385
TUMOR	TCGA-KK-A59V-01A-11R	-478.59	1687.94	1209.35	0.709149	0.290851
TUMOR	TCGA-KK-A59X-01A-11R	-525.642	-921.593	-1447.23	0.923937	0.0760634
TUMOR	TCGA-KK-A59Y-01A-11R	-1304.97	-1177.56	-2482.53	0.9712	0.0288003
TUMOR	TCGA-KK-A59Z-01A-12R	58.0768	-523.634	-465.557	0.859427	0.140573
TUMOR	TCGA-KK-A5A1-01A-11R	-316.694	-555.181	-871.875	0.888373	0.111627
TUMOR	TCGA-KK-A6DY-01A-12R	-956.364	-569.74	-1526.1	0.928303	0.0716967
TUMOR	TCGA-KK-A6E0-01A-11R	-1233.32	-1108.98	-2342.3	0.96609	0.03391
TUMOR	TCGA-KK-A6E1-01A-11R	-1252.04	-1074.94	-2326.98	0.965507	0.0344932
TUMOR	TCGA-KK-A6E2-01A-11R	-1278.58	-996.38	-2274.96	0.963491	0.0365094
TUMOR	TCGA-KK-A6E3-01A-21R	-313.848	-135.181	-449.029	0.858184	0.141816
TUMOR	TCGA-KK-A6E4-01A-11R	-1312.3	-960.676	-2272.98	0.963413	0.0365875
TUMOR	TCGA-KK-A6E5-01A-11R	-686.087	-825.875	-1511.96	0.92753	0.0724705
TUMOR	TCGA-KK-A6E7-01A-11R	-1122.92	-1135.85	-2258.77	0.962851	0.0371488
TUMOR	TCGA-KK-A6E8-01A-11R	-1183.25	-1298.02	-2481.27	0.971156	0.0288444
TUMOR	TCGA-KK-A7AP-01A-12R	-1253.55	-1489.01	-2742.56	0.979585	0.0204154
TUMOR	TCGA-KK-A7AQ-01A-11R	-583.742	-879.215	-1462.96	0.924817	0.075183
TUMOR	TCGA-KK-A7AU-01A-11R	-1957.87	-1478.65	-3436.52	0.99495	0.00505044
TUMOR	TCGA-KK-A7AV-01A-11R	-396.591	377.114	-19.4769	0.824132	0.175868
TUMOR	TCGA-KK-A7AW-01A-11R	-974.174	138.375	-835.799	0.88593	0.11407
TUMOR	TCGA-KK-A7AY-01A-11R	-1081.36	-980.558	-2061.92	0.954648	0.0453519
TUMOR	TCGA-KK-A7B0-01A-11R	-352.754	392.856	40.102	0.819147	0.180853
TUMOR	TCGA-KK-A7B1-01A-11R	-213.369	-897.182	-1110.55	0.90391	0.0960897
TUMOR	TCGA-KK-A7B2-01A-12R	-219.074	344.484	125.41	0.811901	0.188099
TUMOR	TCGA-KK-A7B3-01A-11R	-169.147	-187.964	-357.112	0.85118	0.14882
TUMOR	TCGA-KK-A7B4-01A-11R	-624.349	-555.487	-1179.84	0.908214	0.0917865
TUMOR	TCGA-KK-A8I4-01A-11R	316.055	490.32	806.376	0.74959	0.25041
TUMOR	TCGA-KK-A8I5-01A-11R	-570.917	-1004.26	-1575.18	0.930958	0.0690422
TUMOR	TCGA-KK-A8I6-01A-11R	-1106.57	-943.78	-2050.35	0.954141	0.0458591
TUMOR	TCGA-KK-A8I7-01A-21R	-225.192	-306.258	-531.45	0.864332	0.135668
TUMOR	TCGA-KK-A8I8-01A-11R	-909.451	-994.055	-1903.51	0.947467	0.0525329
TUMOR	TCGA-KK-A8I9-01A-11R	-217.168	-242.767	-459.934	0.859005	0.140995
TUMOR	TCGA-KK-A8IA-01A-11R	-1045.56	-1241.36	-2286.93	0.963959	0.0360408
TUMOR	TCGA-KK-A8IB-01A-11R	-517.273	-162.539	-679.811	0.875078	0.124922
TUMOR	TCGA-KK-A8IC-01A-11R	-163.192	-493.858	-657.049	0.873456	0.126544
TUMOR	TCGA-KK-A8ID-01A-11R	-1390.67	-1115.01	-2505.68	0.972004	0.0279963
TUMOR	TCGA-KK-A8IF-01A-11R	-997.297	-1271.31	-2268.6	0.96324	0.0367599
TUMOR	TCGA-KK-A8IG-01A-11R	66.2545	-645.691	-579.436	0.867853	0.132147
TUMOR	TCGA-KK-A8IH-01A-11R	-1007.85	-597.814	-1605.67	0.932582	0.0674176
TUMOR	TCGA-KK-A8II-01A-11R	-1744.47	-1358.81	-3103.28	0.988851	0.0111485
TUMOR	TCGA-KK-A8IJ-01A-11R	-992.965	-1188.05	-2181.02	0.959707	0.0402932
TUMOR	TCGA-KK-A8IK-01A-11R	-1513.77	-1250.7	-2764.46	0.980226	0.019774
TUMOR	TCGA-KK-A8IL-01A-11R	-547.138	124.673	-422.465	0.856176	0.143824
TUMOR	TCGA-KK-A8IM-01A-11R	-502.218	-669.026	-1171.24	0.907685	0.092315
TUMOR	TCGA-M7-A71Z-01A-12R	-1673.42	-1541.55	-3214.98	0.99116	0.00884021
TUMOR	TCGA-M7-A720-01A-12R	-1041.41	-924.821	-1966.23	0.950372	0.0496279
TUMOR	TCGA-M7-A721-01A-12R	-723.289	-827.074	-1550.36	0.929622	0.0703785
TUMOR	TCGA-M7-A722-01A-12R	-1263.75	-940.27	-2204.02	0.96065	0.0393498
TUMOR	TCGA-M7-A723-01A-12R	-136.258	129.401	-6.85703	0.823081	0.176919
TUMOR	TCGA-M7-A724-01A-12R	-1863.26	-1491.16	-3354.42	0.993668	0.00633245
TUMOR	TCGA-M7-A725-01A-12R	-1125.51	-1208.62	-2334.13	0.96578	0.0342203
TUMOR	TCGA-MG-AAMC-01A-11R	-1436.32	-1185.59	-2621.91	0.975871	0.024129
TUMOR	TCGA-QU-A6IL-01A-11R	-1256.78	-809.981	-2066.76	0.954859	0.0451407
TUMOR	TCGA-QU-A6IM-01A-11R	-988.472	-98.6885	-1087.16	0.902436	0.0975636
TUMOR	TCGA-QU-A6IN-01A-11R	-1560.32	-1271.94	-2832.27	0.982147	0.0178532
TUMOR	TCGA-QU-A6IO-01A-11R	-1051.13	-412.277	-1463.41	0.924842	0.0751577
TUMOR	TCGA-QU-A6IP-01A-11R	-947.827	-1068.23	-2016.06	0.952622	0.047378
TUMOR	TCGA-SU-A7E7-01A-22R	-720.159	-496.977	-1217.14	0.910491	0.0895087
TUMOR	TCGA-TK-A8OK-01A-22R	788.418	-552.135	236.283	0.802292	0.197708
TUMOR	TCGA-TP-A8TT-01A-12R	-246.608	214.653	-31.9555	0.825168	0.174832
TUMOR	TCGA-TP-A8TV-01A-11R	-1255.95	-1367.06	-2623	0.975906	0.024094
TUMOR	TCGA-V1-A8MF-01A-11R	-398.863	-98.2437	-497.107	0.861785	0.138215
TUMOR	TCGA-V1-A8MG-01A-11R	-427.066	-738.868	-1165.93	0.907358	0.0926424
TUMOR	TCGA-V1-A8MJ-01A-11R	-690.176	12.6363	-677.54	0.874917	0.125083
TUMOR	TCGA-V1-A8MK-01A-11R	-723.672	-943.744	-1667.42	0.935816	0.0641842
TUMOR	TCGA-V1-A8ML-01A-11R	-504.655	-1138.45	-1643.1	0.934552	0.0654481
TUMOR	TCGA-V1-A8MM-01A-11R	-184.9	-238.904	-423.805	0.856277	0.143723
TUMOR	TCGA-V1-A8MU-01A-11R	-102.604	-236.116	-338.72	0.84976	0.15024
TUMOR	TCGA-V1-A8WL-01A-11R	-561.451	-360.086	-921.537	0.891697	0.108303
TUMOR	TCGA-V1-A8WN-01A-11R	-780.031	-873.223	-1653.25	0.935081	0.064919
TUMOR	TCGA-V1-A8WS-01A-11R	-1130.97	-1393.16	-2524.13	0.972637	0.0273632
TUMOR	TCGA-V1-A8WV-01A-11R	-562.707	-278.079	-840.786	0.886269	0.113731
TUMOR	TCGA-V1-A8WW-01A-11R	-626.974	-826.848	-1453.82	0.924306	0.075694
TUMOR	TCGA-V1-A8X3-01A-11R	-582.678	-961.773	-1544.45	0.929301	0.0706986
TUMOR	TCGA-V1-A9O5-01A-11R	-620.816	43.2149	-577.601	0.867719	0.132281
TUMOR	TCGA-V1-A9O7-01A-21R	70.7403	-496.395	-425.655	0.856418	0.143582
TUMOR	TCGA-V1-A9O9-01A-11R	-354.714	577.038	222.325	0.803514	0.196486
TUMOR	TCGA-V1-A9OA-01A-11R	-122.161	-711.075	-833.235	0.885755	0.114245
TUMOR	TCGA-V1-A9OF-01A-11R	-1345.21	-1052.98	-2398.19	0.968176	0.0318243
TUMOR	TCGA-V1-A9OH-01A-11R	-614.601	-860.514	-1475.11	0.925494	0.0745056
TUMOR	TCGA-V1-A9OL-01A-11R	-632.664	-549.499	-1182.16	0.908356	0.0916436
TUMOR	TCGA-V1-A9OQ-01A-11R	-708.708	-743.728	-1452.44	0.924228	0.0757716
TUMOR	TCGA-V1-A9OT-01A-11R	-797.35	-762.013	-1559.36	0.930108	0.0698925
TUMOR	TCGA-V1-A9OX-01A-11R	-787.604	-579.068	-1366.67	0.919348	0.0806518
TUMOR	TCGA-V1-A9OY-01A-11R	-567.639	-627.445	-1195.08	0.909148	0.0908521
TUMOR	TCGA-V1-A9Z7-01A-11R	278.526	-484.319	-205.793	0.839312	0.160688
TUMOR	TCGA-V1-A9Z8-01A-11R	-29.0771	-540.992	-570.069	0.867169	0.132831
TUMOR	TCGA-V1-A9Z9-01A-21R	-380.872	-902.51	-1283.38	0.914469	0.0855306
TUMOR	TCGA-V1-A9ZG-01A-11R	-269.975	-800.762	-1070.74	0.901395	0.0986049
TUMOR	TCGA-V1-A9ZI-01A-11R	-80.9225	-342.102	-423.024	0.856218	0.143782
TUMOR	TCGA-V1-A9ZK-01A-11R	-650.479	-982.638	-1633.12	0.934029	0.0659707
TUMOR	TCGA-V1-A9ZR-01A-11R	162.613	35.8723	198.485	0.805592	0.194408
TUMOR	TCGA-VN-A88I-01A-11R	562.691	-340.932	221.759	0.803563	0.196437
TUMOR	TCGA-VN-A88K-01A-11R	-369.677	-928.974	-1298.65	0.915374	0.084626
TUMOR	TCGA-VN-A88L-01A-11R	-452.936	-1134.72	-1587.66	0.931625	0.068375
TUMOR	TCGA-VN-A88M-01A-11R	-1338.14	-1268.14	-2606.28	0.975367	0.0246326
TUMOR	TCGA-VN-A88N-01A-11R	-1243.68	-1200.74	-2444.43	0.969852	0.030148
TUMOR	TCGA-VN-A88O-01A-11R	-1023.66	-724.782	-1748.44	0.939942	0.0600581
TUMOR	TCGA-VN-A88P-01A-11R	-378.731	-815.386	-1194.12	0.909089	0.0909112
TUMOR	TCGA-VN-A88Q-01A-11R	-1312.75	-1118.56	-2431.31	0.969381	0.0306189
TUMOR	TCGA-VN-A88R-01A-11R	-501.808	-808.08	-1309.89	0.916037	0.0839631
TUMOR	TCGA-VN-A943-01A-11R	-1983.92	-1657.55	-3641.47	0.997519	0.00248136
TUMOR	TCGA-VP-A872-01A-11R	-269.066	-160.866	-429.931	0.856741	0.143259
TUMOR	TCGA-VP-A875-01A-31R	-1379.93	-1535.04	-2914.97	0.984358	0.0156419
TUMOR	TCGA-VP-A876-01A-11R	-1443.71	-1373.44	-2817.15	0.981727	0.0182729
TUMOR	TCGA-VP-A878-01A-31R	-263.021	-560.439	-823.46	0.885088	0.114912
TUMOR	TCGA-VP-A879-01A-11R	-691.088	-1297.96	-1989.05	0.951409	0.0485914
TUMOR	TCGA-VP-A87B-01A-11R	-736.069	-1001.44	-1737.51	0.939393	0.060607
TUMOR	TCGA-VP-A87C-01A-11R	388.748	1465.59	1854.34	0.63932	0.36068
TUMOR	TCGA-VP-A87D-01A-11R	-1218.34	-1410.67	-2629.01	0.976098	0.023902
TUMOR	TCGA-VP-A87E-01A-31R	-104.376	161.809	57.4322	0.817685	0.182315
TUMOR	TCGA-VP-A87H-01A-11R	-864.947	-996.928	-1861.87	0.945495	0.0545052
TUMOR	TCGA-VP-A87J-01A-11R	-1003.26	-1150.8	-2154.06	0.958587	0.0414125
TUMOR	TCGA-VP-A87K-01A-11R	-1376.7	-1112.84	-2489.54	0.971445	0.0285554
TUMOR	TCGA-VP-AA1N-01A-31R	-377.718	-394.787	-772.505	0.881582	0.118418
TUMOR	TCGA-WW-A8ZI-01A-11R	-1011.18	-850.762	-1861.95	0.945498	0.0545018
TUMOR	TCGA-X4-A8KQ-01A-12R	-249.05	-544.116	-793.166	0.88301	0.11699
TUMOR	TCGA-X4-A8KS-01A-12R	-886.965	-614.896	-1501.86	0.926974	0.0730257
TUMOR	TCGA-XA-A8JR-01A-11R	-704.517	-899.997	-1604.51	0.932521	0.0674787
TUMOR	TCGA-XJ-A83F-01A-11R	-859.366	-1210.43	-2069.8	0.954991	0.0450085
TUMOR	TCGA-XJ-A83G-01A-11R	-1301.97	-1154.26	-2456.23	0.970273	0.0297274
TUMOR	TCGA-XJ-A83H-01A-11R	-1205.13	-959.124	-2164.26	0.959013	0.0409873
TUMOR	TCGA-XJ-A9DI-01A-11R	-177.427	210.547	33.1196	0.819735	0.180265
TUMOR	TCGA-XJ-A9DK-01A-11R	-768.782	-802.527	-1571.31	0.93075	0.0692498
TUMOR	TCGA-XJ-A9DQ-01A-11R	-922.537	-1121.4	-2043.94	0.953859	0.0461413
TUMOR	TCGA-XJ-A9DX-01A-11R	-887.911	-948.768	-1836.68	0.944284	0.055716
TUMOR	TCGA-XK-AAIR-01A-11R	-572.439	-629.787	-1202.23	0.909584	0.090416
TUMOR	TCGA-XK-AAIV-01A-11R	92.59	864.019	956.609	0.734812	0.265188
TUMOR	TCGA-XK-AAIW-01A-11R	-1435.66	-487.984	-1923.65	0.948409	0.0515914
TUMOR	TCGA-XK-AAJ3-01A-11R	-561.209	-1184.86	-1746.07	0.939823	0.0601771
TUMOR	TCGA-XK-AAJA-01A-11R	-1233.26	-1110.4	-2343.66	0.966141	0.0338588
TUMOR	TCGA-XK-AAJP-01A-11R	-862.531	-742.459	-1604.99	0.932547	0.0674534
TUMOR	TCGA-XK-AAJR-01A-11R	-638.285	-1020.06	-1658.34	0.935346	0.0646544
TUMOR	TCGA-XK-AAJT-01A-11R	-212.134	-541.213	-753.347	0.880251	0.119749
TUMOR	TCGA-XK-AAJU-01A-11R	-999.266	-745.261	-1744.53	0.939746	0.0602544
TUMOR	TCGA-XK-AAK1-01A-11R	-1192.9	-915.571	-2108.47	0.95666	0.04334
TUMOR	TCGA-XQ-A8TA-01A-11R	-1918.71	-1854.63	-3773.34	0.998694	0.00130558
TUMOR	TCGA-XQ-A8TB-01A-11R	-177.468	-957.71	-1135.18	0.905451	0.0945494
TUMOR	TCGA-Y6-A8TL-01A-21R	-753.974	-1154.47	-1908.44	0.947698	0.0523015
TUMOR	TCGA-Y6-A9XI-01A-11R	-1178.12	-1181.21	-2359.33	0.966732	0.0332677
TUMOR	TCGA-YJ-A8SW-01A-11R	-971.36	-1362.6	-2333.96	0.965773	0.034227
TUMOR	TCGA-YL-A8HJ-01A-11R	455.435	-113.99	341.444	0.792983	0.207017
TUMOR	TCGA-YL-A8HK-01A-11R	-316.098	-633.699	-949.797	0.893567	0.106433
TUMOR	TCGA-YL-A8HL-01A-11R	-1170.42	-1419.83	-2590.25	0.974846	0.0251543
TUMOR	TCGA-YL-A8HM-01A-11R	-680.383	-196.24	-876.624	0.888693	0.111307
TUMOR	TCGA-YL-A8HO-01A-11R	335.936	343.904	679.841	0.761754	0.238246
TUMOR	TCGA-YL-A8S8-01A-11R	-360.98	-1038.14	-1399.12	0.921212	0.0787883
TUMOR	TCGA-YL-A8S9-01A-11R	-1638.91	-1610.07	-3248.98	0.99181	0.00819043
TUMOR	TCGA-YL-A8SA-01A-21R	-1501.34	-1215.51	-2716.85	0.978819	0.021181
TUMOR	TCGA-YL-A8SB-01A-31R	-117.109	-748.148	-865.258	0.887927	0.112073
TUMOR	TCGA-YL-A8SC-01A-11R	-498.515	-277.975	-776.49	0.881858	0.118142
TUMOR	TCGA-YL-A8SF-01A-11R	72.9997	-836.092	-763.092	0.880929	0.119071
TUMOR	TCGA-YL-A8SH-01B-11R	-786.975	-1011.44	-1798.41	0.94242	0.0575797
TUMOR	TCGA-YL-A8SI-01A-11R	-270.826	-572.709	-843.536	0.886456	0.113544
TUMOR	TCGA-YL-A8SJ-01B-11R	-8.3129	-1195.93	-1204.25	0.909707	0.0902927
TUMOR	TCGA-YL-A8SK-01B-21R	-502.318	-592.21	-1094.53	0.902902	0.0970982
TUMOR	TCGA-YL-A8SL-01B-21R	-1407.88	-1363.32	-2771.2	0.980421	0.0195787
TUMOR	TCGA-YL-A8SO-01B-31R	-508.644	-942.757	-1451.4	0.92417	0.0758297
TUMOR	TCGA-YL-A8SP-01B-11R	-770.036	-1587.21	-2357.24	0.966654	0.033346
TUMOR	TCGA-YL-A8SQ-01B-11R	-553.662	-765.787	-1319.45	0.916599	0.0834011
TUMOR	TCGA-YL-A8SR-01B-11R	-607.979	-1040.56	-1648.54	0.934836	0.0651644
TUMOR	TCGA-YL-A9WH-01A-11R	-885.836	-1070.62	-1956.45	0.949924	0.0500757
TUMOR	TCGA-YL-A9WI-01A-11R	-834.637	-1150.52	-1985.16	0.951233	0.0487674
TUMOR	TCGA-YL-A9WJ-01A-11R	-347.218	-381.034	-728.252	0.878498	0.121502
TUMOR	TCGA-YL-A9WK-01A-11R	-20.8923	-429.242	-450.134	0.858267	0.141733
TUMOR	TCGA-YL-A9WL-01A-11R	-1087.59	-1397.03	-2484.62	0.971273	0.0287273
TUMOR	TCGA-YL-A9WX-01A-21R	-519.333	-347.655	-866.988	0.888044	0.111956
TUMOR	TCGA-YL-A9WY-01A-11R	231.955	482.075	714.031	0.758493	0.241507
TUMOR	TCGA-ZG-A8QW-01A-11R	-348.196	-263.869	-612.065	0.870222	0.129778
TUMOR	TCGA-ZG-A8QX-01A-11R	-949.881	-952.178	-1902.06	0.947399	0.0526008
TUMOR	TCGA-ZG-A8QY-01A-11R	-420.369	-1179.07	-1599.43	0.932252	0.0677482
TUMOR	TCGA-ZG-A8QZ-01A-11R	-144.949	-352.861	-497.81	0.861838	0.138162
TUMOR	TCGA-ZG-A9KY-01A-11R	-855.749	88.6518	-767.097	0.881207	0.118793
TUMOR	TCGA-ZG-A9L0-01A-11R	292.055	92.3954	384.45	0.789121	0.210879
TUMOR	TCGA-ZG-A9L1-01A-11R	-508.942	-1521.21	-2030.16	0.953249	0.0467507
TUMOR	TCGA-ZG-A9L2-01A-31R	478.43	82.5425	560.973	0.772942	0.227058
TUMOR	TCGA-ZG-A9L4-01A-11R	54.3344	-584.725	-530.391	0.864253	0.135747
TUMOR	TCGA-ZG-A9L5-01A-12R	-900.306	-1055.08	-1955.38	0.949875	0.0501247
TUMOR	TCGA-ZG-A9L6-01A-11R	106.691	-437.662	-330.971	0.84916	0.15084
TUMOR	TCGA-ZG-A9L9-01A-11R	314.486	-38.3904	276.095	0.79879	0.20121
TUMOR	TCGA-ZG-A9LB-01A-11R	-492.688	-280.026	-772.714	0.881597	0.118403
TUMOR	TCGA-ZG-A9LM-01A-11R	-143.791	-616.276	-760.067	0.880719	0.119281
TUMOR	TCGA-ZG-A9LN-01A-11R	116.593	1051.62	1168.21	0.713393	0.286607
TUMOR	TCGA-ZG-A9LS-01A-12R	435.619	486.185	921.804	0.738268	0.261732
TUMOR	TCGA-ZG-A9LU-01A-11R	-950.401	-286.191	-1236.59	0.911669	0.0883314
TUMOR	TCGA-ZG-A9LY-01A-11R	-413.215	-587.601	-1000.82	0.896904	0.103096
TUMOR	TCGA-ZG-A9LZ-01A-11R	-653.441	-481.657	-1135.1	0.905446	0.0945544
TUMOR	TCGA-ZG-A9M4-01A-11R	-807.387	193.988	-613.399	0.870319	0.129681
TUMOR	TCGA-ZG-A9MC-01A-31R	167.611	1174.03	1341.64	0.695325	0.304675
TUMOR	TCGA-ZG-A9N3-01A-11R	-1255.71	-198.73	-1454.44	0.924341	0.0756593
TUMOR	TCGA-ZG-A9ND-01A-11R	-1252.25	-1125.71	-2377.96	0.967428	0.0325716
TUMOR	TCGA-ZG-A9NI-01A-11R	42.8615	-843.471	-800.61	0.883522	0.116478
