# Supplementary material for: Loss of Wave1 gene defines a subtype of lethal prostate cancer
Source: Oncotarget. 2015 Mar 31;6(14):12383–91. doi: 10.18632/oncotarget.3564 (PMC4494945; doi:10.18632/oncotarget.3564)
Supplement: Supplementary file 5 [file oncotarget-06-12383-s005.xls]

## Sheet: ST4
Case ID	ABI1	ABI2	ABI3	BRK1	CYFIP1	CYFIP2	NCKAP1	NCKAP1L	WASF1	WASF2	WASF3
TCGA-2A-A8VL-01	1.00069	1.00139	1.00069	0.704172	1.00626	1	0.999307	0.997923	1.00139	1.00626	0.99654
TCGA-2A-A8VO-01	1	1.00139	0.998615	0.688725	1.00347	1	1.00139	0.998615	1.00069	1.00139	0.986917
TCGA-2A-A8VT-01	0.817335	0.952638	1.26225	1.04174	0.982821	0.988971	1.02527	1	0.800515	1.0324	1.04972
TCGA-2A-A8VV-01	1.00278	1.00139	1.00069	1.00278	1.00208	0.998615	0.988971	1	0.999307	1.00347	0.99103
TCGA-2A-A8VX-01	0.997231	1.00765	0.988286	1.01819	0.992404	0.99103	1.00765	1.00069	0.523042	0.993092	1.00626
TCGA-2A-A8W1-01	1.00696	0.998615	0.997923	0.96393	0.984866	1.00347	0.998615	1.00626	0.514413	0.993092	0.99447
TCGA-2A-A8W3-01	1.00139	1	1.00626	1.00069	0.99516	1.00069	1	0.986233	0.997923	1.01677	1.00278
TCGA-2A-AAYF-01	0.998615	1.00208	0.990343	1.00069	0.993781	1	1.00208	0.997923	1.00139	0.99447	1.00486
TCGA-2A-AAYO-01	1.00069	1.00139	0.997923	1	0.999307	1	1.00139	0.997923	0.999307	0.99585	1.00765
TCGA-2A-AAYU-01	1.00208	0.998615	0.998615	1.00347	1.00347	1.01255	0.998615	1.00696	0.999307	1.00278	0.988971
TCGA-4L-AA1F-01	0.967947	1.07326	1.07998	0.824734	0.872363	0.980099	1.07326	1.05117	1.04754	1	0.806083
TCGA-CH-5737-01	0.957935	1.01185	0.981459	0.99103	0.992404	0.998615	1.00486	1.00905	0.951978	0.982821	1.00696
TCGA-CH-5738-01	1.00139	0.998615	0.99654	1.00347	1	1.00139	0.998615	1	0.998615	0.998615	0.99516
TCGA-CH-5739-01	1.00278	0.997923	1.00765	1.00139	1.00347	0.997231	0.997923	1.00139	0.997231	1.00696	1.01115
TCGA-CH-5740-01	1.00069	0.999307	0.997231	0.616426	0.99654	0.997923	0.999307	1.00069	1.00626	0.998615	1.00347
TCGA-CH-5741-01	1.00208	0.99585	0.990343	0.997923	1.00417	1.00069	0.99585	0.999307	1.00139	1.00139	1.00139
TCGA-CH-5743-01	0.997923	1	1.00069	1.00278	0.991717	0.999307	1	0.999307	0.998615	1.00347	0.997923
TCGA-CH-5744-01	1.00556	0.998615	1.00417	1.00069	1.00626	1.00208	0.998615	0.99654	0.99447	1.01045	0.997923
TCGA-CH-5746-01	0.997923	0.997923	0.997231	0.999307	1	1.00069	0.997923	1.00069	1	1.00069	0.999307
TCGA-CH-5748-01	1.00208	1	0.997923	0.992404	1.01115	0.99516	1	0.99447	0.775931	0.998615	0.893166
TCGA-CH-5750-01	1.00139	0.99654	1.00208	0.99654	0.998615	0.99654	0.99654	0.999307	1.00069	1.00696	1.00765
TCGA-CH-5752-01	0.981459	0.999307	0.99516	0.999307	0.998615	1.00139	0.999307	1.00208	1.00417	0.989657	1.00069
TCGA-CH-5753-01	1.00208	0.97468	1.00765	0.600818	0.909408	1.01185	0.97468	1	0.795536	1.01045	0.935623
TCGA-CH-5754-01	0.983502	1.29415	1	1.01607	1.00486	0.97468	1.29415	0.99447	0.63905	1.01185	1.00486
TCGA-CH-5761-01	1.00278	1.00069	0.99103	1.54114	0.838568	0.633756	1.00208	1.01819	1.00765	0.987601	1.02243
TCGA-CH-5762-01	1.00208	1.20497	1	0.984184	0.992404	1.00765	1.20497	1.35849	0.987601	0.988971	1
TCGA-CH-5763-01	1	1	1.00069	1.00278	0.998615	0.99654	1	1.00069	0.989657	1.00139	0.997231
TCGA-CH-5764-01	0.988286	1	1.01255	1.00486	1.01045	0.980779	1	0.99654	0.982821	1.01326	1.00765
TCGA-CH-5765-01	0.997923	0.99585	0.983502	1	0.991717	1.00069	0.99585	0.99585	1.00556	0.97942	1.01185
TCGA-CH-5766-01	1.00417	0.992404	0.988971	1.00835	0.976709	0.834509	0.992404	1.00208	0.676424	0.823591	1.00556
TCGA-CH-5767-01	1	1.01819	0.986233	0.999307	0.992404	1.00208	1.01819	0.997231	0.558644	0.993781	0.980779
TCGA-CH-5768-01	1.00069	1.00278	0.990343	0.999307	0.997923	1.00139	1.00278	1.00417	1.00069	1	0.99103
TCGA-CH-5769-01	0.99585	1	0.993781	1.00208	0.998615	1.00139	1	0.99447	1	0.993781	0.998615
TCGA-CH-5771-01	1.00139	0.976032	1.00696	0.951318	0.987601	0.965936	0.976032	1	0.959264	0.976032	1.07549
TCGA-CH-5772-01	0.998615	1.04391	1.00278	1.03958	1	0.983502	1.04391	1.04464	0.986233	0.984184	1.01115
TCGA-CH-5788-01	0.575944	1.00556	1.00208	0.99516	1.00139	1	1.00486	0.99516	0.584389	0.993781	1.1321
TCGA-CH-5789-01	0.997923	1.00069	0.99103	1	0.999307	0.997923	1.00069	1.00208	0.999307	1.00278	0.99516
TCGA-CH-5790-01	0.895025	0.997923	1.01607	0.997923	1.01889	1	0.997923	1.00139	0.968618	1.01115	0.980099
TCGA-CH-5791-01	1.01677	0.99516	1.02811	1.20581	1.02243	0.992404	0.99516	1	0.99447	1.0324	0.99103
TCGA-CH-5792-01	0.78404	0.800515	0.993781	1.00139	0.997231	1	1.00626	1.00278	0.785673	0.999307	1.00347
TCGA-CH-5794-01	0.998615	1.00139	0.988971	0.997923	0.99654	1.00139	1.00417	0.997923	1.00278	0.99103	0.997231
TCGA-EJ-5494-01	0.999307	1	1	0.997923	0.999307	0.997923	1	0.998615	1	1	0.99516
TCGA-EJ-5495-01	0.998615	0.988971	1.00278	1	1	1.07848	0.988971	1.00556	0.993092	0.997231	0.99447
TCGA-EJ-5496-01	1.00069	1	0.99103	1.00069	0.99103	1.00347	1	1	0.99447	0.99654	1.00347
TCGA-EJ-5497-01	0.999307	1.00208	1.00696	0.739694	1.00347	0.99516	1.00208	1.00069	0.99585	1.00139	0.98214
TCGA-EJ-5498-01	1	0.998615	0.99654	1.00486	1.00278	1.00139	0.998615	0.971307	0.957271	0.997231	0.997231
TCGA-EJ-5499-01	0.998615	1.00417	0.99654	1.00208	1	1.00069	0.738669	0.997231	0.998615	0.997231	0.732043
TCGA-EJ-5501-01	0.998615	0.999307	0.99516	1.00556	1.00069	1	0.999307	1.00069	1.00069	0.993781	1.00069
TCGA-EJ-5502-01	1	0.99585	1	1.00765	1.00278	0.986917	0.99585	1.00139	1.00139	1	0.953299
TCGA-EJ-5503-01	0.99516	0.997231	1	1.00069	1	0.997231	0.997231	1.00139	1.00069	1.00069	0.987601
TCGA-EJ-5504-01	0.99447	1.01185	0.985549	1.0203	0.99516	0.99585	1.01185	1.00417	0.621144	0.97942	1.02172
TCGA-EJ-5505-01	0.99516	1.00278	0.986233	1.00208	0.99447	1	1.00278	1.00069	0.722465	0.986917	1.00556
TCGA-EJ-5506-01	1	0.99585	0.997923	0.991717	1.00278	1.00208	0.99585	1.00069	0.999307	1.00139	0.997231
TCGA-EJ-5507-01	1.04681	1.00208	1.26839	1.0403	0.874785	0.832199	1.00208	1.02456	0.893785	1	0.641268
TCGA-EJ-5508-01	0.999307	0.997231	0.998615	1.00139	1.00347	1	0.997231	1.00765	0.99447	0.997231	0.997923
TCGA-EJ-5509-01	0.984866	1.02527	0.980779	0.990343	0.977386	1.00556	0.695923	1.01326	0.686818	0.965936	0.980779
TCGA-EJ-5510-01	1.00139	0.999307	1	1	1	0.997231	0.999307	1.22264	0.999307	0.997231	1.00626
TCGA-EJ-5511-01	1	1.00835	1.93187	1.00765	0.969962	1.00765	1.00835	1.00905	0.60374	0.973329	0.929161
TCGA-EJ-5512-01	0.998615	1.00278	0.99585	1.00347	0.997923	1	1.00278	0.99447	0.998615	0.99585	1.00278
TCGA-EJ-5514-01	1.18345	0.984866	1.00765	1.19416	1.13053	1.01677	0.984866	0.910039	0.671752	0.96929	0.840314
TCGA-EJ-5515-01	0.999307	0.99516	0.986917	1.00139	0.988971	1	0.99516	1.01185	1.00347	0.993092	0.99516
TCGA-EJ-5516-01	0.997231	0.999307	0.997923	0.987601	1.00975	0.993092	0.999307	0.998615	1.00486	0.990343	1.01255
TCGA-EJ-5517-01	1.00278	1.00139	0.991717	1	0.999307	1.00069	1.00139	0.997231	0.93045	0.997923	1.00417
TCGA-EJ-5518-01	0.691595	1.00347	0.980779	1.10343	0.983502	1.39378	1.00347	1.00696	0.700764	0.99103	1.06216
TCGA-EJ-5519-01	1	0.993092	0.988286	1.00626	0.999307	0.998615	1	1.00278	0.625465	0.992404	0.99447
TCGA-EJ-5521-01	0.999307	0.989657	1.0203	0.669428	0.993092	1	0.989657	0.963262	1.00278	1.02101	0.799406
TCGA-EJ-5522-01	0.997923	1	1.00069	1	0.998615	0.999307	1	0.99654	1.00626	1	1
TCGA-EJ-5524-01	0.920826	0.986233	0.99585	0.993781	1.0203	0.83915	0.986233	1.00278	0.992404	1.00069	0.999307
TCGA-EJ-5525-01	1	1.63694	1.01396	1.00556	1.02172	0.99516	0.91955	0.998615	0.99447	1.02172	0.548286
TCGA-EJ-5526-01	1	0.998615	1.00347	1	1.00139	0.993781	0.998615	1.34817	0.989657	1.00278	0.936921
TCGA-EJ-5527-01	0.993092	0.987601	1.13603	0.961927	1.00765	1.00347	0.988286	0.99447	0.990343	0.986917	1.00905
TCGA-EJ-5530-01	0.961261	1	0.964598	1.00278	0.999307	1.00139	1	1.00139	0.997923	1.00069	0.963262
TCGA-EJ-5531-01	0.997231	0.97942	0.999307	1.09809	0.999307	1.00278	0.97942	0.976709	0.839731	0.991717	0.916369
TCGA-EJ-5532-01	1.00626	0.998615	0.997231	0.999307	1.00347	0.997923	0.998615	0.997923	0.993781	0.999307	0.984184
TCGA-EJ-5542-01	0.999307	0.993092	1.00626	1.00765	1.00765	1.00486	0.993092	1	0.971307	1.00696	0.993092
TCGA-EJ-7115-01	1.00278	0.99516	0.99103	1.00278	1.00069	0.997923	0.99516	1.00139	0.695923	0.990343	1.00626
TCGA-EJ-7123-01	0.992404	0.99447	0.993781	1.00347	1.00139	1.00139	0.99447	1.00696	0.886996	1	0.920826
TCGA-EJ-7125-01	1.00208	1	0.99585	1.02172	0.98214	1.00278	1	1	0.978742	0.993781	0.984866
TCGA-EJ-7218-01	1.00556	1.01115	0.989657	1.00278	0.993781	0.998615	1.01115	1.00069	0.865737	0.98214	0.971307
TCGA-EJ-7312-01	0.986917	1.01185	0.976032	1.00278	0.99447	1.00208	1.01185	0.997923	0.588861	0.989657	1.02101
TCGA-EJ-7314-01	0.928517	1.00278	1.00626	1.00417	1.01045	0.999307	1.00278	1.00417	0.946714	0.988286	1.00139
TCGA-EJ-7315-01	1.00069	1.01537	0.652477	1.00347	0.997923	1.00069	1.01396	1.01255	1.00765	0.997923	0.99516
TCGA-EJ-7317-01	0.99516	0.992404	0.993092	1.01045	1.03097	0.99585	0.992404	1	0.634635	0.99585	0.908148
TCGA-EJ-7318-01	1.01115	1.05555	1	0.99516	1	0.99585	1.05555	0.973329	0.991717	1.00486	0.918276
TCGA-EJ-7321-01	0.99103	1.00139	0.993781	0.990343	1.00278	1	1.00139	1.00208	0.988971	1	0.997923
TCGA-EJ-7325-01	0.997231	1.00278	0.997231	1.01889	0.99654	1.00208	1.00139	0.997231	0.950659	0.997231	1.00975
TCGA-EJ-7327-01	0.98214	1.00069	0.958599	1.00417	1.00069	1.00765	1.00069	0.99516	0.925304	1.00208	0.982821
TCGA-EJ-7328-01	1.00835	1.00556	1.00975	1.00835	5.35171	0.99654	0.998615	0.999307	0.99654	0.997231	0.99654
TCGA-EJ-7330-01	0.97942	1.00626	0.96929	0.998615	0.99585	0.99447	0.793884	1.01255	0.787854	0.99654	1.00069
TCGA-EJ-7331-01	0.998615	0.999307	0.992404	1.00278	0.99516	1.00486	0.999307	1.00278	0.773782	0.99585	0.988286
TCGA-EJ-7781-01	1.00347	1.00905	1.12818	0.971307	1.00208	0.999307	1.00905	0.917004	1	1	0.91764
TCGA-EJ-7782-01	0.988286	1.0196	0.96393	0.990343	0.99447	1.00278	0.622437	1.00278	0.619424	0.952638	1.00139
TCGA-EJ-7783-01	1.00347	0.997923	0.991717	1.04247	0.951978	1.00208	0.997923	1.00417	0.99654	1.00347	0.896888
TCGA-EJ-7784-01	0.933033	0.911301	0.936921	1	0.954621	0.946714	0.911301	0.924663	0.920188	0.93045	1.40153
TCGA-EJ-7785-01	1.00905	0.999307	1.00696	0.794434	1.00347	1	0.999307	1.00208	0.999307	1.00626	0.999307
TCGA-EJ-7786-01	1	1	0.986233	1.00139	0.99103	0.997923	1	0.999307	0.777546	0.980779	0.992404
TCGA-EJ-7788-01	1.01255	1.00208	1.00626	1.00975	0.986917	1.00208	1.00208	0.991717	0.99447	0.837406	0.955283
TCGA-EJ-7789-01	1.02456	1	0.99516	0.993781	0.957271	1.85961	1	1.00417	0.512634	0.98214	1.71713
TCGA-EJ-7791-01	0.97942	0.992404	1	1.02314	1.00069	0.99654	0.992404	1.00278	0.99103	1.00208	1.00347
TCGA-EJ-7792-01	1.00208	1.00069	1.00486	0.772175	1.00417	1.00139	1.00069	0.998615	0.997231	1	0.998615
TCGA-EJ-7793-01	1.00347	0.999307	1.00139	1	1.00208	1.00139	0.997923	0.997923	0.997231	1	0.998615
TCGA-EJ-7794-01	1.00278	0.999307	0.99516	0.99516	1	1.00208	0.999307	0.993781	0.934327	1.00417	1.00347
TCGA-EJ-7797-01	0.99585	0.998615	1.00278	1	1.00139	1	0.998615	0.998615	0.974004	1.00069	0.998615
TCGA-EJ-8468-01	1	1.00696	0.986233	0.986233	0.989657	1.00347	1.00696	1.00417	0.675019	0.971981	0.99585
TCGA-EJ-8469-01	1.01185	0.999307	1.01537	0.998615	1.01607	0.99447	0.999307	1.00208	0.998615	1.00556	1.00905
TCGA-EJ-8470-01	0.997231	1	0.988971	1	0.998615	0.998615	1	1.00486	0.742776	0.990343	1
TCGA-EJ-8472-01	1.00486	1	1.63354	1.01677	1.35849	0.952638	0.997231	1.01115	0.968618	0.803294	0.765248
TCGA-EJ-8474-01	0.980779	0.99103	0.999307	1.00347	1.00626	1.00556	0.99103	1.01185	0.801625	1.00626	0.913831
TCGA-EJ-A46B-01	0.999307	0.999307	0.998615	1.00347	1.00139	1	0.999307	1	0.97468	0.997231	0.997231
TCGA-EJ-A46D-01	1	0.99654	1.00069	1.00347	1.00486	1	0.99654	1	0.999307	0.988286	0.927231
TCGA-EJ-A46E-01	0.999307	1.00069	0.997923	1	0.998615	0.999307	1.00069	1.00069	1.00208	0.998615	1.00139
TCGA-EJ-A46F-01	1.00696	0.977386	1.02527	0.985549	1.05555	0.989657	0.977386	1	0.984866	1	0.978742
TCGA-EJ-A46G-01	1.60214	1.01677	0.940174	1.03025	1.00626	2.14652	1.00486	0.975355	0.929161	0.948027	0.99516
TCGA-EJ-A46H-01	0.999307	1.00139	0.99447	0.998615	0.993781	1	1.00139	1.00486	1.00069	0.999307	1.00139
TCGA-EJ-A46I-01	1.00556	0.99103	1.00069	1.00347	0.999307	1.00486	0.99103	1.00626	0.971981	0.997923	0.960595
TCGA-EJ-A65B-01	0.993092	0.99103	0.99447	1.01115	1.00765	1.01255	0.99103	1.00139	1	0.99516	1
TCGA-EJ-A65D-01	1.00486	0.989657	0.992404	1.00556	0.99654	1.00208	0.989657	0.99516	0.993781	0.989657	1.00208
TCGA-EJ-A65E-01	1.00139	0.999307	0.991717	0.992404	0.99447	1.00696	0.999307	1.00208	0.661127	0.997923	1.00278
TCGA-EJ-A65F-01	1.01396	0.959264	1.3566	1.00139	0.974004	1.00765	0.959264	0.997923	1	0.99447	1.03168
TCGA-EJ-A65G-01	1.00696	0.999307	1	1.00208	0.997923	0.999307	0.999307	1.00208	0.95396	0.999307	0.943438
TCGA-EJ-A65J-01	1.00486	0.993781	0.993781	1.02954	0.988971	0.99585	0.993092	1	0.537002	1	0.997923
TCGA-EJ-A65M-01	1.0629	1.10038	0.97942	1.04826	0.973329	0.992404	0.787854	0.999307	1.00278	0.984866	1.10038
TCGA-EJ-A6RA-01	1.00486	1.00417	1	1.00765	0.99654	0.99516	1.00417	1.00417	0.973329	1.00139	0.988971
TCGA-EJ-A6RC-01	1.00626	0.988286	0.992404	0.998615	0.997923	1.00139	0.988286	0.997231	0.967947	0.993092	0.974004
TCGA-EJ-A7NF-01	1.00417	0.997231	1.03958	0.95396	1.00556	0.999307	0.997231	1.00417	1.00069	1	0.929805
TCGA-EJ-A7NG-01	1	1.00139	0.997923	1.00069	0.99516	1	1.00139	1	1	0.998615	0.997231
TCGA-EJ-A7NH-01	0.980099	1.04754	1.06142	1.06437	1.02811	0.972655	1.04754	1.07326	0.982821	0.985549	0.913198
TCGA-EJ-A7NJ-01	1	1.00486	0.997231	1.00069	1.00417	1.00069	1.00486	0.99654	0.997923	0.998615	0.99447
TCGA-EJ-A7NK-01	0.998615	1.00417	0.99585	0.991717	1	0.997923	1.00417	1.00139	0.99516	0.997231	1.00139
TCGA-EJ-A7NM-01	1.00278	1.00696	1	1.00417	0.993781	0.990343	1.00696	1.00278	1.00347	0.977386	0.998615
TCGA-EJ-A8FN-01	1	1.01677	0.974004	0.99585	0.99516	1.00486	0.634196	0.99516	0.625898	0.986233	0.989657
TCGA-EJ-A8FO-01	1.00278	0.999307	0.988971	1	0.998615	1.00417	0.999307	0.956608	0.99516	1.00556	0.960595
TCGA-EJ-A8FP-01	1.00417	0.998615	0.999307	1.00139	0.997231	0.99516	0.998615	1.00417	1.00139	1.00069	0.997923
TCGA-EJ-A8FS-01	0.997923	1.00696	0.980099	1.00139	0.987601	0.998615	1.00696	1.00347	0.568803	0.989657	1
TCGA-EJ-A8FU-01	0.992404	0.998615	1	0.997923	1	1.00069	0.998615	1.00139	1.00069	1	0.998615
TCGA-EJ-AB20-01	1	1	1.00486	0.999307	1.00208	0.997231	1	1.00069	0.993781	1.00417	0.99585
TCGA-EJ-AB27-01	1	0.998615	1.00417	1.00208	1.00556	1.00417	0.998615	1	0.985549	1.00278	0.997923
TCGA-FC-7708-01	1.00696	0.997231	0.99447	1.00347	1	1	0.997231	0.998615	0.997231	0.997231	1
TCGA-FC-7961-01	0.880259	1.01889	1.02456	1.11342	1.00975	1.00556	1.03886	1.01677	0.788947	0.864537	0.875391
TCGA-FC-A4JI-01	0.982821	0.920826	1.05555	1.31951	1.01466	0.703684	1.26663	1.36604	0.699793	0.733567	0.980779
TCGA-FC-A5OB-01	1.00139	1.00069	0.988286	0.986917	0.99516	1.00208	1.00069	0.993781	1.00347	0.997923	1.00069
TCGA-FC-A66V-01	0.99654	1.00139	1.00626	1	0.998615	1	1.00139	1	1.00069	1	1.00208
TCGA-FC-A6HD-01	1.00417	0.998615	1.00139	0.99654	1.00069	0.998615	0.998615	1	0.99516	0.99654	1.00069
TCGA-FC-A8O0-01	1	1	1.00208	0.997923	1	0.999307	1	0.999307	0.999307	1	1.00139
TCGA-G9-6329-01	1	0.999307	0.95396	1.00556	1.00139	0.99103	0.999307	1.00417	0.99585	1.00278	1.21757
TCGA-G9-6332-01	1.00347	1.00278	0.97468	1.00696	0.99654	0.997231	1.00278	1.00208	0.980779	0.98214	0.997231
TCGA-G9-6333-01	1.00905	1.00626	0.99447	1.0403	0.997231	1.00486	1.00626	1.00278	0.7495	0.993781	0.99585
TCGA-G9-6336-01	1.00347	0.999307	0.990343	0.998615	1.00208	0.997923	0.999307	0.991717	0.98214	1.00069	0.99516
TCGA-G9-6338-01	1.00139	0.991717	0.973329	1.00696	0.987601	1.00626	0.991717	1.00486	0.624165	0.987601	0.914465
TCGA-G9-6339-01	1.00278	0.99585	0.999307	0.997923	1.00208	1	0.99585	0.997923	0.993781	1.00069	0.997231
TCGA-G9-6342-01	1.00139	0.999307	1.00347	0.999307	1.00556	1	0.999307	1.00208	0.99447	1.00486	1
TCGA-G9-6343-01	1.00835	0.997231	1.00278	0.998615	1.00486	1.01185	0.997231	0.990343	0.955283	1.00278	0.982821
TCGA-G9-6347-01	1.00139	1	0.997231	1	0.998615	0.999307	1	0.99516	0.999307	0.999307	1
TCGA-G9-6348-01	1.00278	0.99585	0.991717	0.768438	1.00765	1.00417	0.997231	0.999307	1	0.99654	1.00208
TCGA-G9-6351-01	1	0.997231	0.997231	0.955945	1	1.00139	1	0.99585	1.00278	0.997231	1.00208
TCGA-G9-6353-01	1	1.00208	0.997923	0.999307	1.00069	0.997923	1.00208	1.00139	0.997231	0.99585	1.00278
TCGA-G9-6354-01	1.00835	0.997923	1.00208	0.992404	1.00696	1.00069	0.997923	0.997923	0.99654	1	1.00208
TCGA-G9-6356-01	0.978063	1.00069	1	0.984184	1.00208	1.04681	1.00069	0.999307	1	0.978063	0.992404
TCGA-G9-6361-01	0.989657	0.949342	1.00347	1.00835	1.00486	0.988971	0.949342	1.00486	0.616426	0.846159	0.965267
TCGA-G9-6362-01	1.00556	0.985549	1.00069	0.997231	1.00417	1.00417	0.985549	1.02101	0.544499	0.997923	1.00835
TCGA-G9-6363-01	1.02243	0.988971	1.00139	0.730016	1.00765	0.993092	0.988971	1	0.988971	1.00347	0.99516
TCGA-G9-6364-01	0.998615	1.00139	0.99585	1.00069	1.00208	0.999307	1.00139	1.00208	1.00139	0.997231	1
TCGA-G9-6365-01	0.998615	1	0.999307	1.00139	0.99654	1	1	1.00139	0.998615	0.993781	0.997231
TCGA-G9-6366-01	0.993092	1	1.01889	1.00069	1.00556	1.00486	1	0.999307	0.993781	0.984184	0.97942
TCGA-G9-6367-01	1.00139	1	1	0.998615	1.00347	0.999307	1	1	1	0.997923	0.997923
TCGA-G9-6369-01	0.998615	1.0324	0.964598	1.01255	0.969962	0.997923	1.0324	1.00417	1.02385	0.944747	0.999307
TCGA-G9-6370-01	0.998615	1.00208	0.998615	1	1.00278	1.00069	1.00208	1.00069	0.999307	1.00139	0.998615
TCGA-G9-6371-01	1	0.999307	1.00347	1.00069	1.01045	0.99516	0.999307	1.00278	0.999307	1.00069	0.997923
TCGA-G9-6373-01	1.01115	0.998615	1.01396	1.01255	0.990343	1.00208	0.998615	0.99654	0.98214	1.00626	0.99103
TCGA-G9-6377-01	0.929805	0.954621	1.0324	1.00417	1.01889	0.975355	0.954621	0.99585	0.977386	1.01045	0.980779
TCGA-G9-6378-01	1	1.00139	0.99654	1	0.998615	0.999307	1.00139	1	1.00486	0.954621	1.02954
TCGA-G9-6379-01	0.99654	0.997231	0.987601	1.00696	0.99585	0.991717	0.997231	0.921464	0.791137	0.958599	1.00347
TCGA-G9-6384-01	1.00208	1	0.999307	1.00208	1.00486	0.997231	1	1.00417	0.971981	1	0.99516
TCGA-G9-6385-01	1.00069	1	1.00347	0.998615	1.00278	0.998615	1	1	1.00139	1.00069	0.998615
TCGA-G9-6494-01	1.00486	0.997923	1.00765	1.00139	0.980099	1	0.997923	1.00626	0.980099	1	1.00696
TCGA-G9-6496-01	1.00765	0.99585	1.00626	0.997231	1.01045	1.00556	0.570382	0.993781	0.546768	0.99654	0.997923
TCGA-G9-6498-01	0.998615	0.999307	0.99585	1.01537	0.997231	1.00208	0.999307	0.997923	1.00069	1	1.00347
TCGA-G9-6499-01	1.09657	1.09657	0.837406	1.17609	0.944092	0.991717	0.807201	0.949342	0.695441	0.839731	1.03311
TCGA-G9-7509-01	1	1.00139	0.986233	0.999307	1.00417	0.997231	1.00139	1	0.99585	1.00347	1.00486
TCGA-G9-7510-01	1	0.98214	1.0324	1.05409	0.987601	1.01889	0.98214	1.03958	0.812252	0.988286	0.87904
TCGA-G9-7519-01	1	0.992404	1.00278	0.997231	0.978742	0.988286	0.992404	1.02456	0.99585	0.969962	0.86814
TCGA-G9-7521-01	1.08673	0.984866	1.07326	1.04247	0.853226	0.99516	0.984866	1.04681	1	1.03383	0.83915
TCGA-G9-7522-01	0.998615	0.993092	1.00069	1.00208	1.00347	1.00208	0.993092	0.985549	1.00069	1.00069	1.00208
TCGA-G9-7523-01	1.0274	1.01466	0.989657	0.911933	0.997231	1.0324	1.01466	1.04174	0.984184	0.991717	0.980099
TCGA-G9-7525-01	1.00208	1.01396	0.986233	0.599986	1.55617	1.00278	1.00905	1.00278	1.00696	0.986917	1
TCGA-G9-A9S0-01	0.998615	1.03025	1.00975	1.11729	1.00765	0.989657	1.03025	0.965267	0.685867	1.00347	0.989657
TCGA-G9-A9S7-01	1.00486	0.998615	1.01255	1.08298	1.01466	1.00556	0.998615	0.98214	0.993092	1.01115	0.999307
TCGA-H9-7775-01	1.00765	1	0.99585	0.582771	1	1.00347	1	0.998615	1	1	1.00765
TCGA-H9-A6BX-01	1.00069	1.00069	0.99585	1	0.997923	0.999307	1.00069	1	0.998615	1	1
TCGA-H9-A6BY-01	0.999307	1.00347	0.992404	0.999307	0.997923	1.00486	1.00347	0.999307	0.605836	1	0.950659
TCGA-HC-7075-01	1	1.00069	1.00139	0.999307	1.00069	0.999307	1.00069	1.00139	0.998615	1.00069	0.992404
TCGA-HC-7077-01	0.97468	0.963262	0.993092	1.00347	0.988971	1.00347	1	0.991717	0.997923	0.980099	0.904379
TCGA-HC-7078-01	1.07549	0.993781	0.997231	1.00417	1.00208	0.997231	0.997231	1	0.620714	0.993092	0.99585
TCGA-HC-7079-01	0.997923	1.00069	0.997923	1.00139	1.00069	1	1.00069	1	1	1	1.00139
TCGA-HC-7080-01	0.977386	1.08073	0.945402	1.00765	0.971981	1.02954	0.575944	0.990343	0.569592	1.00835	1.00975
TCGA-HC-7081-01	0.99585	1.00417	1.00347	0.705638	0.999307	1.00765	1.00417	0.997231	0.997923	1.00486	1.00417
TCGA-HC-7209-01	0.972655	0.99516	0.993781	1.00139	1.00208	1.00069	0.99516	0.99516	0.99585	1.00278	0.99585
TCGA-HC-7210-01	0.992404	1.00278	0.986917	1.00139	0.99447	1.00347	1.00975	1.00069	1.00835	0.997231	1.00139
TCGA-HC-7211-01	1.01607	0.997923	1.00765	0.998615	1.00905	0.99585	0.997923	0.999307	0.99585	1.00069	1
TCGA-HC-7212-01	0.984866	0.997923	0.99516	1	1.00278	1.00417	0.997923	0.998615	0.984866	1.00069	0.980779
TCGA-HC-7213-01	0.809442	0.812252	1.50629	1.03383	0.856188	1.02456	0.812252	1.02954	0.799406	0.828745	0.813379
TCGA-HC-7230-01	1.00765	0.988286	1.00417	1.00139	1.00835	1	0.988286	0.578745	0.999307	1.00417	1.00278
TCGA-HC-7231-01	1.13131	1.01185	0.99585	0.998615	1	0.998615	1.01185	0.999307	1.00347	0.99654	1.00486
TCGA-HC-7232-01	0.84792	0.999307	0.973329	1.00417	1.00556	1.00905	0.999307	1.00696	0.952638	0.99447	0.993781
TCGA-HC-7233-01	0.984866	1.00069	0.993781	0.998615	1.00069	1	1.00069	0.99585	0.997231	1.00139	0.934975
TCGA-HC-7736-01	1.00278	1	0.99654	1.00696	0.969962	1.00486	1	0.999307	0.99585	0.999307	1.00139
TCGA-HC-7737-01	0.997923	1.00278	0.99447	1.00626	0.992404	0.936921	1.00278	1.00556	0.964598	0.997231	0.893785
TCGA-HC-7738-01	1.00417	1.00765	0.990343	1.00278	0.998615	0.988971	1.00765	0.998615	1.00278	0.997231	0.998615
TCGA-HC-7740-01	1.00139	0.974004	0.999307	1	1.05336	1	0.974004	1	1.00278	0.99654	0.997231
TCGA-HC-7742-01	1.08824	0.978063	0.981459	1.03025	1.01889	0.986917	0.978063	1.01819	0.985549	1.03958	1
TCGA-HC-7744-01	1.01045	0.864537	0.93174	1.00626	0.946058	0.999307	0.864537	0.989657	0.968618	0.997231	1.01819
TCGA-HC-7745-01	1.01607	1	1.00208	1.00486	0.790589	0.993092	1	1.00069	0.97942	1.00486	0.983502
TCGA-HC-7747-01	0.992404	0.99447	1.00835	1	1	1	0.99447	0.999307	1.00417	1.00069	0.999307
TCGA-HC-7748-01	1.00835	0.99654	1.00347	0.687294	0.998615	1.00069	0.99654	0.985549	0.991717	1.00696	0.99447
TCGA-HC-7749-01	1.0403	0.895646	0.954621	1.0519	0.865137	0.989657	0.885154	1.03168	0.972655	0.966606	1.01115
TCGA-HC-7750-01	1.00208	0.999307	1.00069	1.00069	0.991717	0.999307	0.999307	0.998615	0.97468	0.999307	0.964598
TCGA-HC-7752-01	1.00417	0.997923	1.00835	0.984866	0.927873	1	0.997923	1.00208	0.977386	1.00696	0.99585
TCGA-HC-7817-01	0.99516	0.96929	0.997923	1.00139	0.99447	1.00765	0.96929	0.992404	0.983502	0.993092	0.964598
TCGA-HC-7818-01	1.00835	1	0.99585	1.00208	1	0.981459	1	1.00278	0.97942	1.00139	1
TCGA-HC-7819-01	1.00696	0.999307	0.982821	0.998615	1	0.99654	0.999307	1.00347	0.980779	0.997231	1.00417
TCGA-HC-7820-01	0.735094	0.997231	1.00139	0.998615	1.01819	1	0.997231	0.998615	0.987601	1.00278	0.997923
TCGA-HC-7821-01	1.00975	0.99585	1.00765	1.01396	0.922103	1.00278	0.99585	1.00556	0.812252	0.812816	0.987601
TCGA-HC-8213-01	1.01045	1.00347	1.00139	1.00556	1.00208	1.00278	1.00347	0.99447	0.997923	1.00278	1.00208
TCGA-HC-8216-01	1.06585	1	1.17121	1.02669	0.928517	0.980099	1	0.925304	0.948684	0.998615	0.982821
TCGA-HC-8256-01	1.00417	0.991717	0.997923	1.00417	1.00347	1.00069	0.991717	1	0.992404	0.998615	0.99103
TCGA-HC-8257-01	1.00556	1.0196	0.980779	1.00556	0.937571	1.01115	0.635957	1.00556	0.612593	0.984184	0.99654
TCGA-HC-8258-01	1.00556	0.99516	0.99654	1	0.998615	0.997923	0.99516	1.00208	0.988971	1	0.942785
TCGA-HC-8259-01	1.00417	1.00069	0.992404	0.538867	1.00069	1.00208	1.00069	0.981459	0.978742	1.00069	1
TCGA-HC-8260-01	0.99516	0.998615	1.00139	0.99516	1.00139	1	0.998615	1	0.992404	0.997923	1
TCGA-HC-8261-01	1.00347	1.00765	0.981459	0.99516	0.992404	0.998615	1.00765	1.00069	1.00139	0.984184	0.99447
TCGA-HC-8262-01	1.00069	0.997923	1.00208	1.00069	0.997923	1	0.997923	1	1.00139	0.992404	1.00139
TCGA-HC-8264-01	0.997231	0.997923	1.00696	1.02669	1.00975	0.997923	0.997923	1.805	0.99585	1.00139	1.00905
TCGA-HC-8265-01	1.01396	0.993092	0.980099	0.998615	1.01396	0.990343	0.993781	0.97468	1.00208	0.980099	1.05775
TCGA-HC-8266-01	0.896888	0.869947	0.990343	1.00417	0.915734	0.895025	0.869947	1.00486	0.967947	1	0.850274
TCGA-HC-A48F-01	0.90125	1.0324	0.901875	1.07177	1.03455	0.546768	1.04174	0.990343	0.835667	0.99516	1.01255
TCGA-HC-A4ZV-01	1.00417	0.999307	1.02172	0.993092	0.970634	1.00417	0.983502	1.00208	0.593368	0.982821	0.999307
TCGA-HC-A631-01	0.999307	1.08824	0.99516	1.31312	1.01115	0.948684	1.08824	0.982821	0.986233	0.988286	0.951318
TCGA-HC-A632-01	1.00208	1.0196	1.00278	1.06659	0.993092	1.00139	0.607518	0.974004	0.468461	1.01326	0.782412
TCGA-HC-A6AL-01	1	0.99585	1.00278	0.993092	1.00069	0.990343	0.99585	1.00069	0.992404	0.99654	0.978742
TCGA-HC-A6AN-01	1.00486	1.00347	0.977386	0.999307	0.997231	1.00347	0.973329	1.00208	0.999307	0.997231	1.00486
TCGA-HC-A6AO-01	1.00835	0.978063	1.00347	1.00069	3.20428	0.991717	0.978063	0.997923	0.590906	1	0.99516
TCGA-HC-A6AP-01	1.00975	1.00905	0.991717	1.02527	0.99585	1.02314	1.00905	0.999307	0.75576	0.997231	1.00347
TCGA-HC-A6AQ-01	0.99447	1.00417	0.99654	0.990343	1.00069	1.00208	1.00417	0.97468	0.993781	0.999307	1.00556
TCGA-HC-A6AS-01	0.981459	0.989657	1.06511	1.07848	0.93368	0.990343	0.989657	1.00069	0.968618	1	0.931095
TCGA-HC-A6HX-01	0.99447	1.01255	1.02527	0.993092	1.00208	1.00417	1.01255	0.998615	1	0.998615	1.01677
TCGA-HC-A6HY-01	0.997923	0.99516	1.00278	1.00069	1.00486	0.99654	0.99516	0.997923	0.990343	1.00347	1
TCGA-HC-A76W-01	1.01255	0.902501	1.02811	1.08147	1.07624	1.05044	0.902501	1.04754	1	0.961927	0.954621
TCGA-HC-A76X-01	1.00486	0.999307	0.999307	0.544121	1	1.00208	0.999307	1.00069	0.998615	1.00139	0.983502
TCGA-HC-A8CY-01	1.00069	0.987601	1.01185	0.99654	1.02669	0.982821	0.987601	0.999307	0.99516	1.00208	0.99516
TCGA-HC-A8D0-01	1.01045	1.00139	1.00696	1.00208	1.00069	0.999307	1.00139	1.00139	0.988286	1.00347	0.993781
TCGA-HC-A8D1-01	1.00139	0.997231	1	1.00069	1.00417	0.998615	0.997231	1	0.998615	1.00417	0.99447
TCGA-HC-A9TE-01	1.11729	0.813379	0.963262	1.38896	1.30044	0.985549	0.865737	1.22603	0.739694	0.990343	0.943438
TCGA-HC-A9TH-01	1.00069	1.04681	1.00208	0.99654	0.957935	1.00417	1.04681	0.997923	1.01255	0.976032	1.01185
TCGA-HI-7168-01	0.869947	1.04899	0.948027	1.29684	0.675955	0.82188	1.04608	0.916369	1.08298	0.908778	0.889459
TCGA-HI-7169-01	1	0.998615	0.997923	1	1.00069	1.00208	0.998615	1.00069	0.999307	1.00278	0.997923
TCGA-HI-7170-01	0.999307	1	0.983502	1	1.00347	1.00069	1	0.997923	0.993092	0.993092	1
TCGA-HI-7171-01	0.865737	1.07029	1.01396	1.03311	0.895025	0.99447	1.07029	0.952638	0.978742	1.02883	0.833353
TCGA-J4-8198-01	1	1.00139	0.99516	0.99585	1.00486	0.99654	1.00139	0.999307	0.997231	1.00069	1.00139
TCGA-J4-8200-01	1.00905	0.993092	1.00486	0.985549	1.00208	0.999307	0.993092	0.99585	0.998615	1	1.00347
TCGA-J4-A67K-01	0.999307	1.00069	1	1.01326	1.00486	1.00417	1.00069	0.997923	0.980779	0.993092	0.939523
TCGA-J4-A67L-01	1.00486	0.997923	1.31859	0.999307	0.999307	0.999307	0.997923	0.997231	1.00069	0.99447	0.74898
TCGA-J4-A67M-01	1.00139	1.00278	1	1	1.00278	0.999307	1.00278	1.03097	1.00139	0.768438	1.00486
TCGA-J4-A67N-01	1.01537	0.991717	0.985549	1.00486	1.02456	0.99516	0.991717	0.99585	0.986917	0.962594	1.01537
TCGA-J4-A67O-01	0.998615	1.00069	0.976032	0.997231	1.00069	1	1.00069	0.997231	1	0.999307	1.00069
TCGA-J4-A67Q-01	1.00139	1.00417	1.00278	1.00278	1	0.982821	1.00417	1	0.998615	0.938221	0.991717
TCGA-J4-A67R-01	0.99654	1.00347	1.00139	0.99447	0.99585	1.00208	1.00347	0.997231	1.00139	0.998615	1
TCGA-J4-A67S-01	1.00139	1.00347	0.993781	1.00069	0.99516	1	1.00208	0.986917	1.00556	0.999307	1.00139
TCGA-J4-A67T-01	1	1.00417	1.00278	0.997923	1.00208	0.993781	1.00417	1	0.984866	1	0.986917
TCGA-J4-A6G1-01	0.988971	1.00069	0.988286	1.00069	1.00069	1.00069	1.00069	0.987601	1.00069	0.986917	1
TCGA-J4-A6G3-01	1.00139	1.00069	1	1.00069	0.999307	1.00347	1.00069	1.00278	0.948027	0.99516	0.970634
TCGA-J4-A6M7-01	1	0.999307	0.998615	1.00069	1.00208	1	0.999307	1.00139	1	0.99447	0.999307
TCGA-J4-A83I-01	0.99447	1.04464	0.990343	1.00069	1.00069	1.00556	1.04464	1.00069	0.99516	1	1.00765
TCGA-J4-A83J-01	1.01396	1.00486	0.98214	1.00765	0.97468	1.00975	1.03025	0.983502	0.653836	0.954621	1.00347
TCGA-J4-A83K-01	1.00417	1.00069	1.00139	0.99516	1.0274	0.998615	1.00069	1.00069	0.99654	0.99654	0.952638
TCGA-J4-A83L-01	1	1.00069	0.997231	1	0.997231	1.00069	1.00069	0.99654	0.999307	0.997923	1
TCGA-J4-A83M-01	1	0.997231	0.998615	0.986917	1.00069	0.999307	0.997231	1.00139	0.955945	1.00069	0.970634
TCGA-J4-A83N-01	1.00696	0.99103	0.998615	0.990343	1.00278	1	0.99103	0.999307	1	0.999307	1.00347
TCGA-J4-AATV-01	1.00278	0.999307	1	0.999307	1.00417	0.998615	0.999307	1.00139	1.00069	0.999307	0.999307
TCGA-J4-AATZ-01	0.989657	0.964598	1.00905	1.00417	0.991717	0.993092	0.964598	1.00347	1.00069	1.00696	1.00278
TCGA-J4-AAU2-01	0.997923	1.00208	0.999307	1.00069	0.99585	1	1.00208	1	1.00139	1	0.912565
TCGA-J9-A52B-01	0.798298	1.05336	1.06955	0.509446	0.819037	0.93174	1.05336	0.827023	0.807761	1.06216	1.36699
TCGA-J9-A52C-01	1.00905	0.986917	1	0.999307	0.99654	1.00139	0.986917	1.00208	1	0.99654	1
TCGA-J9-A52E-01	1.06142	1.00765	0.842063	1.01255	0.915099	1.1607	1.00765	0.989657	0.645729	1.20748	1.69702
TCGA-J9-A8CK-01	0.99585	1.00069	1.00626	1	1.00069	0.993092	1.00069	1	1.00139	0.99654	1.00626
TCGA-J9-A8CL-01	1.0274	0.874785	1.07475	1.0403	0.660669	1.27456	0.874785	1.78386	0.860949	1.31859	1.11342
TCGA-J9-A8CM-01	0.987601	1.00208	0.990343	1.00208	0.97468	1.59328	0.629379	1.01115	1	0.988971	1.00208
TCGA-J9-A8CN-01	0.999307	1.00278	0.98214	0.997923	0.975355	0.998615	1.00278	0.997231	0.993092	0.984184	1.00486
TCGA-J9-A8CP-01	0.663423	1.00905	0.98214	1.00486	0.978742	0.998615	1.00905	0.980099	0.657016	0.987601	1
TCGA-KC-A4BL-01	0.97468	0.992404	0.997231	1.00417	1.00139	1.00347	0.992404	0.986917	0.992404	1.00835	0.980099
TCGA-KC-A4BN-01	1.00278	0.998615	1.00347	1.00139	1.00417	1.00208	0.998615	1.00278	0.99585	0.99516	0.990343
TCGA-KC-A4BR-01	0.978063	1.00975	0.986917	0.99516	1.02811	0.998615	1.00975	1.01537	0.997923	0.989657	0.987601
TCGA-KC-A4BV-01	1.02527	0.993781	1.01185	1.00556	1.01115	0.99654	0.993781	0.906262	0.613442	1.00486	0.99516
TCGA-KC-A7F3-01	1.00069	1.01466	0.988971	1.00208	0.993781	0.953299	0.997231	1.00626	0.697855	0.982821	1.00069
TCGA-KC-A7F6-01	1.00626	1.00347	0.99654	1.01748	1.00975	0.988286	0.993092	0.99516	0.91764	0.967276	1.08598
TCGA-KC-A7FA-01	1.06659	0.977386	0.973329	1.05922	0.847332	0.818469	0.977386	0.863938	0.852635	1.03958	0.953299
TCGA-KC-A7FD-01	1.00765	1.00069	0.99447	0.99654	0.999307	1.00069	1.00069	0.997923	1.00278	0.99585	0.99654
TCGA-KC-A7FE-01	1.00417	1.00069	0.998615	1	0.997231	1.00208	1.00069	0.999307	0.990343	0.999307	0.998615
TCGA-KK-A59V-01	1.03025	0.993092	0.992404	1.01819	0.993092	1	0.993092	1.01326	0.986917	0.99654	0.99516
TCGA-KK-A59X-01	0.993092	1.01255	0.986233	1	0.542239	0.98214	0.606677	1.01396	0.549808	0.532554	1.01115
TCGA-KK-A59Y-01	1.01748	0.998615	1.01677	1.01185	1.00905	1	0.998615	1.00069	0.993092	1.00417	1.01115
TCGA-KK-A59Z-01	0.879649	1.00765	1.01115	1.00905	0.737135	1.78509	1.00765	1.02527	0.51943	0.738669	0.976709
TCGA-KK-A6DY-01	1.00626	0.997231	0.999307	0.999307	0.978742	1.00069	0.997231	1.00278	0.970634	1.00208	0.742262
TCGA-KK-A6E0-01	1.00069	1.01748	0.981459	0.993092	0.96393	1.00069	0.645729	1.00347	0.643941	0.678302	1.00278
TCGA-KK-A6E1-01	1.07326	1.00347	1.01045	0.829895	0.953299	1.0367	1.00347	0.793884	0.599155	1.00626	1.04247
TCGA-KK-A6E2-01	1.01045	1	0.998615	1.00347	1	1	1	0.93368	0.948684	1.00905	1.00417
TCGA-KK-A6E3-01	1.00139	1	0.993781	1.00139	0.97942	0.99654	1	0.99585	0.997923	0.99447	1.00069
TCGA-KK-A6E4-01	1.01537	0.772175	0.932386	0.997923	0.973329	1.00626	0.772175	1	1.00278	0.752623	1.01396
TCGA-KK-A6E5-01	1.00765	1.00626	0.997231	1	1.00139	1.02314	0.776469	1	0.988286	0.976709	1.00417
TCGA-KK-A6E7-01	0.973329	0.939523	1.0196	1.05775	1.02172	0.980779	0.939523	1.01748	1.00139	1.02598	0.784584
TCGA-KK-A6E8-01	0.997923	1.0274	0.944092	1	0.981459	0.985549	1.02954	1.01326	1.01748	0.975355	1
TCGA-KK-A7AP-01	0.99103	0.678302	1.62001	1.03886	1.63694	1.01466	0.63905	1.01537	0.944092	0.981459	1.00417
TCGA-KK-A7AQ-01	0.957935	1.03311	0.967947	1.01045	0.971981	1.0274	1.04174	1.01255	0.636397	0.971307	0.982821
TCGA-KK-A7AU-01	1.00765	1.00905	1.00765	0.992404	1.36699	0.987601	1.00905	0.990343	0.987601	1.00069	0.99585
TCGA-KK-A7AV-01	1.10496	0.989657	1.00696	0.99516	1.00417	0.99654	0.989657	1.00417	0.772175	1.00347	0.99516
TCGA-KK-A7AW-01	1.01255	1	0.984184	1.00278	1.01819	0.99516	1	0.997231	0.957271	1.00139	0.974004
TCGA-KK-A7AY-01	1	0.99516	1.00835	1	1.00278	0.99447	0.99654	1	0.988286	1.00069	0.991717
TCGA-KK-A7B0-01	0.988971	1.00765	0.987601	1.00765	0.99654	0.999307	1.00765	1.00417	0.804966	0.99103	1
TCGA-KK-A7B1-01	0.944747	0.997923	1.00069	1.00069	1.00208	1	0.997923	1.00069	1	1.00556	1.00696
TCGA-KK-A7B2-01	0.946058	1.00139	1.00347	0.990343	1	1.10267	1.00139	0.993781	0.998615	0.99585	0.999307
TCGA-KK-A7B3-01	1.00556	1.01326	1.00069	0.988286	0.999307	0.993781	0.824734	1	0.64797	0.653383	1.00556
TCGA-KK-A7B4-01	1.09429	1.07177	0.980779	1.07326	0.967276	1.1321	0.853226	0.981459	0.97468	0.982821	0.617709
TCGA-KK-A8I4-01	0.965936	0.953299	0.959929	0.936921	0.939523	1	0.953299	1.05995	0.716978	0.965267	0.986233
TCGA-KK-A8I5-01	0.746907	0.99585	1.00556	0.985549	1.00556	1	0.99585	1.00208	0.99585	1.00626	1.00139
TCGA-KK-A8I6-01	1.00556	1.00417	1.27633	0.801625	1.00556	1.00696	1.00417	0.999307	0.950659	0.999307	1.01115
TCGA-KK-A8I7-01	1.00975	1	0.999307	1.00347	1.00069	0.99654	1	1.00208	0.980099	0.999307	1.00069
TCGA-KK-A8I8-01	1.01819	0.993092	1.02385	0.999307	1.02527	0.99654	0.993092	1.00417	0.99585	1.02314	1.00208
TCGA-KK-A8I9-01	1.01045	1.00765	0.986233	0.961261	0.960595	1.01819	1.00765	1.00835	0.690637	0.982821	0.882703
TCGA-KK-A8IA-01	1.03455	1.0324	0.894405	1.16312	0.759436	1.08673	0.559031	0.93045	0.961927	0.903753	1.01537
TCGA-KK-A8IB-01	1.00486	0.980099	1.00139	1.12818	1	1.28432	0.980099	1.00208	0.99516	0.988286	1.00417
TCGA-KK-A8IC-01	1.01466	1.01889	1.00486	1.01326	0.971981	0.981459	1.01115	0.997923	0.868742	0.807201	0.953299
TCGA-KK-A8ID-01	1.39862	1.43794	1.01396	1.02243	1.63467	1.30858	0.978063	1.57462	2.08638	0.934327	0.99516
TCGA-KK-A8IF-01	0.948684	0.980779	0.967947	1.77522	0.97468	0.984184	0.980779	0.998615	1.05117	0.949342	1.00696
TCGA-KK-A8IG-01	1	1.02669	0.875391	0.986233	0.965936	0.991717	1.05336	1.02172	0.645281	0.913831	1.00626
TCGA-KK-A8IH-01	1.01748	1.01396	0.990343	0.981459	0.999307	0.998615	1.00975	1	1.00069	0.993781	0.549046
TCGA-KK-A8II-01	1.01748	0.997923	1.00486	1.10573	1.00208	0.967276	0.997923	1.00417	1.00069	1	1.07549
TCGA-KK-A8IJ-01	1.00975	1	0.99585	1.00835	0.999307	0.936921	1	1.00278	0.672684	0.99585	1.00417
TCGA-KK-A8IK-01	0.967947	0.715984	1.03742	1.11034	0.510506	0.714002	0.715984	1.01748	0.500694	0.736113	0.997923
TCGA-KK-A8IL-01	1.01607	0.993781	1.01537	1.05922	0.990343	0.99516	0.993781	1.01466	0.989657	0.997923	0.997923
TCGA-KK-A8IM-01	1.00278	0.99654	1	1.00278	1	0.99654	0.99654	1	1.00069	1.00208	0.997923
TCGA-M7-A71Z-01	1.00835	0.934975	0.984866	1.00975	0.99585	0.958599	0.934975	0.999307	0.53663	0.984866	1.00278
TCGA-M7-A720-01	1.00486	1.00139	0.984866	1	0.999307	1.00139	1.00139	0.99516	0.999307	1.00139	1
TCGA-M7-A721-01	0.993092	0.97468	0.988286	1.01537	0.998615	1.00905	0.97468	1.01466	0.778085	1.00208	1.01115
TCGA-M7-A722-01	0.959929	1.01819	0.96393	1.01045	0.978742	1.00975	1.02669	1.02172	0.537747	0.988286	0.99654
TCGA-M7-A723-01	0.972655	0.997231	0.988971	1.00975	1.00975	1.00765	0.997231	1	0.982821	0.99103	0.978742
TCGA-M7-A724-01	1.00975	1.00069	0.993781	0.998615	1.01396	0.99654	0.989657	0.997923	0.508035	0.988971	1
TCGA-M7-A725-01	1.01396	1	0.821311	0.984866	1.04464	0.985549	1	1.03742	0.976032	0.74898	0.940826
TCGA-MG-AAMC-01	0.98214	1	1.01748	1.01115	1.01537	1.01115	1	0.981459	0.97468	1.01466	0.961261
TCGA-QU-A6IL-01	1.00486	1.00208	0.989657	1.00069	0.99516	0.997231	1.02385	1.00486	0.581963	0.928517	1.00139
TCGA-QU-A6IM-01	0.997923	1.00486	0.989657	1.00347	0.993781	0.999307	1.00765	1.00069	0.998615	0.984866	1.00069
TCGA-QU-A6IN-01	0.992404	0.999307	0.993092	0.998615	1.00069	1.00347	0.999307	0.999307	1.00139	0.999307	1.00626
TCGA-QU-A6IO-01	0.993781	1.00139	0.997231	1	1	0.982821	1.00139	1.00696	0.922103	0.999307	1.00278
TCGA-QU-A6IP-01	0.998615	0.999307	1.00278	0.997231	1.00347	0.999307	0.999307	0.99447	1.00069	1.00069	1.00139
TCGA-SU-A7E7-01	1.00905	1.00069	0.999307	1.00139	1.04319	1	1.00069	1.00139	1	0.999307	0.981459
TCGA-TK-A8OK-01	1.00626	0.999307	1.00486	1.00208	1.00975	0.998615	0.99516	0.997923	0.991717	1.00556	0.992404
TCGA-TP-A8TT-01	0.99654	1.00069	1.43694	1.00139	0.997231	1.00347	1.00069	0.998615	1.00278	0.984866	1.00556
TCGA-TP-A8TV-01	0.997231	1.04826	0.957271	0.992404	1	0.520872	1.06216	0.99103	0.520511	0.928517	1.01466
TCGA-V1-A8MF-01	1.00556	1	1.01819	1.01326	1.00486	1.00278	1	0.992404	0.99447	1.0324	1.00486
TCGA-V1-A8MG-01	0.968618	1.00905	0.97468	1.01396	1.01255	0.997923	1.00905	0.973329	0.681129	1.01889	1.02243
TCGA-V1-A8MJ-01	1.01255	0.998615	1.00278	0.997923	1.00278	1.06437	0.998615	1.00417	0.940174	1	0.997923
TCGA-V1-A8MK-01	1.00139	0.993781	0.998615	1.00278	1.00347	1.00139	0.993781	0.999307	0.99654	1.00069	0.99103
TCGA-V1-A8ML-01	0.988971	1.00069	1.00139	1.00069	1.00069	0.999307	1.00069	1.00278	1	0.998615	0.999307
TCGA-V1-A8MM-01	0.99654	1.02598	0.980099	1.00765	0.980099	0.998615	1.02314	1.00486	0.5637	0.997231	1.00139
TCGA-V1-A8MU-01	0.999307	1	0.99654	1.00278	1.00139	1.00139	1	1.00069	0.72749	0.99654	1.00347
TCGA-V1-A8WL-01	1.00417	1	1.00905	0.999307	1.00905	0.999307	0.998615	0.993781	0.99654	1.00417	0.999307
TCGA-V1-A8WN-01	0.998615	0.787308	1	1	1.00139	1.00208	1.00278	1	1	1.00208	1.00069
TCGA-V1-A8WS-01	1.00905	0.928517	0.99654	0.837406	0.844986	1.00626	0.928517	1.00905	0.998615	1.0203	1.00069
TCGA-V1-A8WV-01	1.2201	0.974004	0.986233	1.03097	0.752623	0.763659	0.590496	0.825305	1.05409	0.819037	0.765248
TCGA-V1-A8WW-01	0.929161	1.05117	1.06142	1.17691	0.983502	1.0324	1.05117	0.913198	0.799406	1.14314	0.893166
TCGA-V1-A8X3-01	1	1.00139	1.00278	1.00486	0.983502	0.99585	1.00139	0.99654	1	0.99447	1.00696
TCGA-V1-A9O5-01	0.711532	0.99585	1.02101	1.04608	0.967947	1.03598	0.99585	1.0324	0.973329	0.942131	0.682074
TCGA-V1-A9O7-01	1.00486	1.00696	0.966606	0.912565	0.91764	0.988971	1.00696	0.987601	1	0.916369	0.867539
TCGA-V1-A9O9-01	0.974004	1.02314	0.986917	0.997231	1.01115	0.937571	1.02314	1.01819	0.99654	1.01115	1.0203
TCGA-V1-A9OA-01	1.00696	0.993781	1.00347	1.01466	1.00765	0.999307	0.993781	0.99654	0.990343	1.0324	0.99103
TCGA-V1-A9OF-01	1	1.00765	0.987601	1.00556	0.99585	0.999307	1.00765	1.00278	0.574349	0.986233	0.99654
TCGA-V1-A9OH-01	1.01045	0.993781	1.00835	1.00905	1.03455	1.03526	0.993781	1.02598	0.708088	0.991717	1.00139
TCGA-V1-A9OL-01	1.01255	0.938872	0.911933	1.01677	0.882091	1.00975	0.93368	0.99516	0.954621	1.0274	0.729005
TCGA-V1-A9OQ-01	0.992404	1.02598	0.980779	1	0.990343	1.00208	0.939523	1.00905	0.631126	0.983502	1.00139
TCGA-V1-A9OT-01	0.997231	1.00556	0.982821	0.999307	0.991717	1.00765	0.593368	1.00278	0.592546	0.980779	1.00696
TCGA-V1-A9OX-01	0.989657	0.980099	0.978742	1.01045	1.00347	1.01607	0.980099	1.0196	0.738669	0.987601	0.988286
TCGA-V1-A9OY-01	0.989657	1.00208	0.998615	1	0.999307	1.05995	1	1.00208	0.767905	0.685391	1.01185
TCGA-V1-A9Z7-01	0.864537	0.993092	1.01677	1.00975	1	1	0.993092	1.00069	0.987601	0.959264	0.967276
TCGA-V1-A9Z8-01	1.00696	0.999307	1.01396	1.05336	1.00765	0.99585	0.999307	0.998615	1.00208	1.01819	0.998615
TCGA-V1-A9Z9-01	0.999307	1.00765	0.98214	1.01396	0.988971	1.00765	1.02243	1.00208	0.659297	0.98214	0.99585
TCGA-V1-A9ZG-01	1.00139	0.999307	1.00069	1.00486	1.00556	1.00139	0.99654	1	0.998615	1.00347	0.998615
TCGA-V1-A9ZI-01	1.00835	1	1.00486	1.00835	1.02527	0.999307	1	1.00139	0.989657	0.960595	1.01255
TCGA-V1-A9ZK-01	0.936272	0.988971	0.951978	1.04174	0.993781	1.0367	0.988971	1.0203	0.927231	0.938872	0.929161
TCGA-V1-A9ZR-01	1.00278	0.99447	1.01115	1.00486	1	0.999307	0.99447	1.00417	0.99585	1.02954	1.00556
TCGA-VN-A88I-01	0.988286	1.00556	1	1.01607	0.965267	0.999307	1.00556	0.99585	1.00139	1	1
TCGA-VN-A88K-01	0.967276	0.984184	0.99447	1.01396	0.999307	1.61664	0.984184	0.983502	0.986917	1.00486	1.01819
TCGA-VN-A88L-01	0.958599	1.00765	0.993781	1.00975	1.00139	0.997923	1.00765	1	0.971307	0.985549	1.00347
TCGA-VN-A88M-01	0.988286	1	0.998615	1.00905	1.00278	1.00278	1	1.00069	0.959929	0.99654	1.00139
TCGA-VN-A88N-01	1.00208	0.997923	1.00139	1.00069	0.968618	1	0.997923	1.00208	0.955283	0.663423	0.97942
TCGA-VN-A88O-01	1.00208	1.00278	0.99654	0.987601	0.99447	0.998615	1.00278	1.00069	0.798298	0.97942	1.00486
TCGA-VN-A88P-01	1.00696	0.992404	1.00486	1.00486	1.01537	1.00208	0.992404	0.991717	0.99516	1.01466	1.00486
TCGA-VN-A88Q-01	1.00486	0.99103	1.00486	0.656106	1.00417	0.998615	0.99103	0.999307	0.99447	1	1.00556
TCGA-VN-A88R-01	0.585199	1.00905	0.982821	0.990343	0.990343	1.00626	1.00835	1.01045	0.571569	0.989657	1.01255
TCGA-VN-A943-01	0.99447	1.00556	0.984184	1	0.986233	1.00347	1.00765	1.00208	0.980779	0.99447	1.00556
TCGA-VP-A872-01	0.70907	1.01115	1.02456	1.10343	0.903753	0.998615	1.00486	0.933033	1	0.980099	1.13997
TCGA-VP-A875-01	0.915734	0.888227	0.871758	0.748461	0.813943	1.08222	0.888227	1.20247	0.908778	0.835088	0.817902
TCGA-VP-A876-01	0.951318	1.05044	1.02954	0.582771	1.06585	0.991717	1.02811	0.948027	0.53924	0.929161	0.838568
TCGA-VP-A878-01	1.00069	1.00765	0.984184	1.00278	0.992404	1.00765	1.00765	1.00486	0.735603	0.988971	1.01115
TCGA-VP-A879-01	1.00139	1.00139	1.00278	1	1	0.99654	1.00139	1	1	0.99654	1.00069
TCGA-VP-A87B-01	0.986233	1.00556	0.973329	1	0.985549	1.00139	1.03025	1.0274	0.535144	0.984184	1.00486
TCGA-VP-A87C-01	1.00486	0.993092	1.00347	1.00139	0.75891	0.99447	0.981459	1.00069	0.957271	0.997231	1.00208
TCGA-VP-A87D-01	0.999307	1.01326	0.993092	1.00347	1.00486	0.962594	1.01326	1.00486	1.00347	0.962594	0.837987
TCGA-VP-A87E-01	1.00069	1.00278	1.00208	1	0.997231	0.99516	1.00278	1	1.00139	0.998615	0.99585
TCGA-VP-A87H-01	0.99103	1	1.00835	1.46104	0.999307	1.11651	0.99585	1.42998	0.649319	0.99447	0.964598
TCGA-VP-A87J-01	0.586011	0.997231	0.99516	0.997231	1.00835	0.99516	0.993092	1.00486	0.998615	1.00486	1.00905
TCGA-VP-A87K-01	0.760489	0.967276	1.04972	1.00696	0.958599	0.997231	0.937571	0.993092	0.928517	1.01396	1.00139
TCGA-VP-AA1N-01	0.806642	1.01677	0.792235	1.02527	0.965936	0.836246	1.01677	0.800515	0.60374	0.790589	0.99447
TCGA-WW-A8ZI-01	1.00556	1.02243	1.01889	1.00417	1.01607	0.991717	0.981459	1	0.992404	1.02527	0.99654
TCGA-X4-A8KQ-01	1.00139	0.989657	1.01537	1.00347	0.99654	0.981459	0.989657	1.00835	0.662963	1.02314	0.99654
TCGA-X4-A8KS-01	1.00835	1.00069	0.99447	0.993781	1.00139	0.986917	1.00069	0.999307	0.894405	1	0.997923
TCGA-XA-A8JR-01	1.03097	1.05117	0.990343	0.986917	0.99654	1.00208	0.804966	1.00139	0.772711	0.988286	0.99103
TCGA-XJ-A83F-01	0.95	1.01326	0.984866	0.993781	1.01045	1.00486	0.980779	1	0.988286	0.985549	0.99654
TCGA-XJ-A83G-01	1.02314	1.03814	0.997923	0.934975	1	1.01677	0.990343	0.992404	0.625031	0.976032	0.940174
TCGA-XJ-A83H-01	1	0.99516	1.00765	1.07103	0.987601	0.99103	0.99516	1.00139	0.96929	1.00905	1.03311
TCGA-XJ-A9DI-01	0.997231	0.961927	0.981459	1.00556	1.00208	0.976709	0.961927	1	0.906262	0.999307	0.913198
TCGA-XJ-A9DK-01	0.976032	0.998615	1.00139	1.00208	1.00347	0.99654	0.998615	1.00069	1	1	0.989657
TCGA-XJ-A9DQ-01	1	1.00139	0.999307	1	1.00278	1.00069	1.00139	0.96393	0.997231	1.00139	0.999307
TCGA-XJ-A9DX-01	0.835667	0.958599	1.02954	1.00417	0.984866	1.86477	0.871758	0.983502	0.967947	1.03814	3.56771
TCGA-XK-AAIR-01	1.00208	1.00208	0.993092	1.00556	0.999307	1.00139	1.00208	1	0.788947	0.99585	1.00208
TCGA-XK-AAIV-01	0.851454	0.939523	1.07699	1.15189	1.12117	0.899378	0.939523	1.21841	0.855595	1	0.833353
TCGA-XK-AAIW-01	0.993781	1.00139	0.989657	0.99585	0.998615	0.99447	1.00139	1.00069	1.00278	0.984184	1.00069
TCGA-XK-AAJ3-01	0.869345	1.01537	0.973329	1	0.99654	0.99516	1.01537	1.00278	0.603322	0.960595	0.992404
TCGA-XK-AAJA-01	0.99447	1.03025	0.917004	1.00347	0.911301	0.997923	1.0367	1.01326	0.603322	0.955283	1.01115
TCGA-XK-AAJP-01	0.997923	1.00347	0.976032	1.00556	1.00278	1.00347	1.01819	1.01396	0.568015	0.991717	1.00486
TCGA-XK-AAJR-01	1.00069	1.01889	0.99103	1.00347	0.997923	1.00486	1.01889	0.999307	0.7285	0.997923	1.00139
TCGA-XK-AAJT-01	0.891929	0.614293	1.03168	1.01326	0.904379	1.05702	0.899378	0.988971	0.667112	0.987601	0.96929
TCGA-XK-AAJU-01	1.00139	1.00278	1.00417	0.997923	1.00069	0.999307	1.00278	1	0.999307	1.00347	1
TCGA-XK-AAK1-01	0.998615	1.00696	0.967947	0.998615	0.980779	1.01185	0.587638	1.00486	0.584389	0.993092	0.998615
TCGA-XQ-A8TA-01	1	1.85318	1.82387	0.981459	0.4938	0.99103	1.8908	1.01677	0.511923	0.986233	1.02314
TCGA-XQ-A8TB-01	1.01115	1	1.00069	1.00486	1.00486	1.00139	1	1.00139	0.99516	1.00765	0.997923
TCGA-Y6-A8TL-01	0.997231	1.00556	0.985549	1.00278	0.988971	1.00347	1.01326	1.00556	0.64797	0.991717	0.999307
TCGA-Y6-A9XI-01	1.00835	1	0.982821	1.00975	1.00905	1.01185	1	0.98214	0.565265	0.986233	0.96929
TCGA-YJ-A8SW-01	2.48113	0.942131	0.955283	7.70076	1.00486	2.6926	0.965267	0.983502	0.958599	0.946058	1.00975
TCGA-YL-A8HJ-01	1.00835	1.00347	1.00556	0.984184	1	1.00347	1	0.99585	0.99654	1.00417	0.993781
TCGA-YL-A8HK-01	1.00486	0.997923	1	1.04536	1.00069	1.00696	0.997923	1.00139	0.999307	1	0.993092
TCGA-YL-A8HL-01	1.02385	0.999307	1.02598	1.00905	1.01255	1.00208	0.967947	1.00278	0.992404	1.03311	0.993781
TCGA-YL-A8HM-01	0.952638	1.02598	0.938872	1.00556	0.730522	0.990343	1.02598	1.0367	0.635957	0.93368	0.991717
TCGA-YL-A8HO-01	1.01045	0.890076	0.833931	0.999307	0.824162	1.13367	0.890076	0.984866	0.802737	0.955945	1.16151
TCGA-YL-A8S8-01	0.99103	1.0203	1.00486	0.986233	1.00069	1.48555	0.970634	1.02669	0.634635	0.997231	0.998615
TCGA-YL-A8S9-01	1.00835	0.961261	0.978063	0.997923	0.959264	0.993092	0.961261	1.00835	0.984184	1.01185	1.27633
TCGA-YL-A8SA-01	1.00139	1.01396	0.99516	1.00486	1.00069	1.00626	1.01396	1.00069	0.993781	0.99447	1.01396
TCGA-YL-A8SB-01	0.993781	1.00905	1.05995	1.03814	0.892547	0.990343	1.00905	1.0367	0.965267	0.969962	1.05848
TCGA-YL-A8SC-01	0.985549	1.01537	0.997923	1	0.998615	0.99654	1.00347	1.00626	1.00139	0.988286	0.693035
TCGA-YL-A8SF-01	1	0.998615	0.992404	1.00347	1	1.00347	0.998615	0.998615	0.603322	0.99654	1.63354
TCGA-YL-A8SH-01	0.99585	1.00905	0.980099	0.993092	0.993781	1.00626	1.00905	1.00278	0.640824	0.984184	0.993092
TCGA-YL-A8SI-01	0.999307	1.00208	0.99654	1.00417	0.99516	1.00417	1.00208	0.997923	0.967947	1	0.975355
TCGA-YL-A8SJ-01	0.820173	0.896267	1.05922	1.00417	0.997923	1.00486	0.896267	1.01537	1	0.82188	0.874179
TCGA-YL-A8SK-01	1.00835	0.99447	1.01466	1	1.35285	0.999307	0.99447	1.00347	0.726986	1.01045	0.999307
TCGA-YL-A8SL-01	0.562529	0.763659	0.986917	1.00208	0.997923	1.32777	0.763659	1.00347	1.01677	0.992404	0.756808
TCGA-YL-A8SO-01	0.998615	1.07177	1.02456	1.02598	1.01045	1.01045	1.0203	1.10038	0.698339	0.991717	1.00278
TCGA-YL-A8SP-01	0.562529	0.99516	1.00556	1.00208	0.989657	0.992404	0.99516	1.00278	0.993781	1.01326	1
TCGA-YL-A8SQ-01	0.848508	1.19168	0.863938	0.665726	0.927231	1.04754	1.19168	1.24315	0.903127	0.811127	0.983502
TCGA-YL-A8SR-01	0.998615	0.993092	0.988286	0.998615	1.00139	1.00417	0.993092	1.00208	0.617281	0.984184	1.00069
TCGA-YL-A9WH-01	1.27103	1	1.00696	1.29954	1.67597	0.999307	1	1.39185	0.760489	0.764718	0.678302
TCGA-YL-A9WI-01	0.984184	1.00905	0.984184	1.5768	0.983502	0.988971	1.0196	0.99447	0.542239	0.97942	1.00975
TCGA-YL-A9WJ-01	0.966606	0.999307	0.999307	0.99585	1.00765	1.00556	0.999307	1.07252	0.759436	1.00069	1.00069
TCGA-YL-A9WK-01	0.785128	0.857971	0.99585	1.00347	0.944747	1	0.857971	1.00278	0.667112	1.00208	0.688248
TCGA-YL-A9WL-01	1	1.00905	0.938872	1.00696	0.889459	1.00905	1.00905	0.972655	1.00975	0.782412	0.511214
TCGA-YL-A9WX-01	0.997923	1.00696	0.968618	0.971981	1.00765	1.00417	1.00696	1.00626	0.999307	1	0.918276
TCGA-YL-A9WY-01	1.35004	1.00486	1.43396	1.02243	0.980779	1.428	0.768438	1.00069	1.04464	0.956608	0.988286
TCGA-ZG-A8QW-01	0.934975	1.00626	1.00835	0.99585	0.991717	0.997923	1.00626	1.00626	0.91067	0.997231	1.00208
TCGA-ZG-A8QX-01	0.997231	1.01396	0.988286	1.00486	0.99447	1.00139	0.709562	1.00417	0.705638	1	1.00486
TCGA-ZG-A8QY-01	0.993092	1.01748	0.970634	1.00417	0.984184	1.00139	1.01748	1.01115	0.671752	0.97468	1.00069
TCGA-ZG-A8QZ-01	0.998615	1.00417	1.00208	0.777007	0.998615	1.25266	1.00417	1.00347	1	1	0.999307
TCGA-ZG-A9KY-01	0.802737	0.918276	1.02385	1.01889	1.28788	1.02101	0.918913	0.824162	0.989657	1.21419	0.815637
TCGA-ZG-A9L0-01	0.824162	0.846745	0.99516	1.22859	0.828171	0.688725	0.846745	1.23029	0.53924	0.948684	1.00835
TCGA-ZG-A9L1-01	0.993092	0.99585	1.0196	0.99447	1.00208	0.985549	0.988286	0.992404	1.59218	1.00139	0.97942
TCGA-ZG-A9L2-01	1.00069	1.00556	0.988286	0.829895	0.986233	1.01185	1.00556	1.00139	0.997923	0.993781	1.00417
TCGA-ZG-A9L4-01	0.950659	0.99447	0.89751	1.00069	0.940826	0.990343	0.99447	0.998615	1	1.00347	1.00696
TCGA-ZG-A9L5-01	0.944747	0.804408	1.01677	1.07475	0.764188	0.917004	0.816769	0.767905	0.560972	0.885154	1.13131
TCGA-ZG-A9L6-01	1	1.00347	0.99447	1	1.01255	0.992404	1.00347	0.99654	0.799406	0.964598	1.00069
TCGA-ZG-A9L9-01	0.888843	1	1.04464	0.915734	0.60374	1.03526	1	1.0196	0.989657	0.840896	0.78404
TCGA-ZG-A9LB-01	1	0.785128	0.983502	1.26927	0.976032	0.888843	0.785128	1.36037	0.879649	1.02954	0.926588
TCGA-ZG-A9LM-01	1.52098	1.05995	0.677832	1.06363	0.671752	1.01677	0.662044	0.84792	0.863938	0.857971	0.845572
TCGA-ZG-A9LN-01	0.992404	0.999307	0.989657	0.97468	0.999307	1.04754	1	1.29954	1.00139	1.24487	0.988286
TCGA-ZG-A9LS-01	0.736113	0.998615	0.993092	1.34443	0.993781	1.00486	0.998615	1	0.929805	0.99654	1.00347
TCGA-ZG-A9LU-01	1.02243	1.03958	1.03455	1.0367	0.95396	0.993781	1.03958	1.11884	0.958599	1.02669	0.885768
TCGA-ZG-A9LY-01	1.00139	0.997923	1.00486	0.99516	1.00556	0.99654	0.987601	1.30405	0.993781	1.00556	1
TCGA-ZG-A9LZ-01	1	0.99447	0.971981	1.18509	0.887611	1.01115	0.99447	0.966606	1.0629	0.714002	0.89131
TCGA-ZG-A9M4-01	1.02883	0.804966	0.816769	0.617281	0.835088	1.03742	1.04681	0.770037	0.918276	1.08448	1
TCGA-ZG-A9MC-01	1.00069	0.997231	1.04754	1.00765	1.00696	0.987601	0.997231	0.977386	0.966606	1.00139	0.99654
TCGA-ZG-A9N3-01	1.36888	1.06363	1.03097	0.831622	0.767905	0.76313	1.06363	1	0.75054	0.890693	1.09885
TCGA-ZG-A9ND-01	1	1.02598	0.962594	1.00975	0.993092	1.01677	0.572362	0.997231	0.566049	0.969962	0.556325
TCGA-ZG-A9NI-01	1.14076	0.987601	1.47427	0.961261	1.00765	1.29864	0.987601	1.00069	0.946058	0.872363	0.981459
