# Supplementary material for: Loss of Wave1 gene defines a subtype of lethal prostate cancer
Source: Oncotarget. 2015 Mar 31;6(14):12383–91. doi: 10.18632/oncotarget.3564 (PMC4494945; doi:10.18632/oncotarget.3564)
Supplement: Supplementary file 6 [file oncotarget-06-12383-s006.xls]

## Sheet: ST5
	ABI1	ABI2	CYFIP1	CYFIP2	NCKAP1	NCKAP1L	WASF1	WASF2	WASF3
PCA0001	10.5438	10.5599	10.9706	3.64663	18.6863	3.55767	2.05079	4.95427	3.21182
PCA0002	10.3635	8.82947	16.7095	3.46065	12.0423	3.94507	1.06195	3.74693	2.5414
PCA0003	6.00805	6.57685	6.41913	2.24796	16.7297	1.94399	1.53435	2.33544	1.67463
PCA0005	10.8391	12.3239	13.3594	5.09859	20.2248	2.56972	1.85383	5.50686	3.91862
PCA0007	7.87369	9.96112	12.6548	3.49169	20.7664	1.91929	1.5936	5.95316	2.85738
PCA0008	9.76855	6.37486	14.604	2.49093	11.1786	2.68479	1.18072	4.3474	2.93665
PCA0009	14.1177	13.7206	14.413	4.23089	27.2543	3.28707	1.77629	5.52695	3.17526
PCA0010	14.5743	21.4278	19.6646	5.95176	36.7071	4.08051	2.05549	10.9659	5.35667
PCA0011	6.08571	12.2607	6.3289	4.46604	20.7913	5.08693	1.52138	3.53488	1.92664
PCA0012	8.80891	11.3504	15.0061	3.75048	18.3886	2.08047	1.43171	5.90443	3.22381
PCA0013	9.31218	11.8016	12.0628	4.47107	18.2454	2.17451	1.33841	4.5441	3.21346
PCA0014	11.996	15.7492	18.0524	4.96687	31.8365	2.29545	1.99244	10.6745	4.2836
PCA0015	14.4226	17.2712	15.7141	4.19754	36.8055	7.91489	1.73639	7.26774	3.71776
PCA0017	4.96161	6.93587	7.98679	2.7819	7.17545	2.30729	1.36736	2.44829	2.32006
PCA0018	10.5304	13.6613	18.5244	5.57998	30.9465	2.68719	2.50687	10.1909	5.85042
PCA0020	10.4669	14.3257	13.1947	4.48314	27.2878	2.2221	1.73665	6.3132	3.75191
PCA0021	9.25558	14.3361	12.0503	6.18062	21.8372	2.80481	1.55649	4.32639	4.96936
PCA0022	7.68373	9.79232	7.86158	2.51042	19.6698	1.81524	1.42825	3.47551	2.85726
PCA0024	7.68118	8.48772	8.66964	2.65012	16.0405	1.87547	1.14264	2.4604	2.56469
PCA0025	11.1003	11.0375	9.18494	4.02166	17.3618	2.65478	1.66013	4.36505	3.58671
PCA0026	8.26249	12.4432	7.12221	3.01986	19.3079	2.00843	1.2896	4.12902	2.89058
PCA0027	14.1754	14.845	12.0487	4.11324	24.7689	4.80098	1.73014	4.38609	3.75037
PCA0028	17.9809	21.7818	23.9498	17.4427	34.3003	11.6339	1.61091	9.14531	4.67595
PCA0029	10.5706	14.6645	13.5518	3.34444	22.1556	3.02079	1.57617	7.60899	4.78441
PCA0030	9.08515	13.1001	13.7009	4.86132	15.6953	2.8662	1.45012	5.96269	3.98169
PCA0031	7.48995	7.79497	5.3494	2.62218	10.9069	2.61011	1.5643	2.49356	2.57495
PCA0032	8.84132	9.23824	21.3632	5.1019	17.5735	1.78928	1.331	3.63109	4.30618
PCA0033	7.26984	10.1897	10.1658	4.26064	11.2974	4.16375	1.41189	5.85196	3.4301
PCA0034	11.8432	15.8805	19.2587	5.79489	29.0002	3.15415	1.64918	7.92447	4.02847
PCA0035	18.8274	14.1682	26.4059	7.77947	20.5355	4.18662	1.71791	7.75684	5.72805
PCA0036	9.91071	10.5137	14.1809	3.65451	14.6008	2.92775	1.42845	4.17631	3.71458
PCA0037	11.1936	17.1525	16.3074	6.37371	25.1363	2.35273	1.7491	7.41555	4.17298
PCA0038	9.18015	12.3202	22.9518	15.2874	14.4883	1.49444	1.50539	6.57047	4.719
PCA0040	6.41859	5.57051	5.91956	2.13237	9.85987	2.58096	1.60555	2.53295	1.92054
PCA0050	7.69703	12.3503	6.1872	3.60908	20.6082	2.29662	1.52831	2.65174	2.26502
PCA0052	9.238	14.8852	13.1836	5.51122	18.5576	3.60737	1.95804	8.15575	4.22512
PCA0054	2.73337	4.24407	3.84229	2.13671	4.95202	1.16814	0.959782	1.70222	2.01095
PCA0056	13.3343	10.4705	7.12426	4.403	31.4239	4.14026	1.70727	3.52825	1.3963
PCA0057	3.96621	4.6255	3.65376	2.25645	6.65273	2.13314	0.970273	1.71386	1.43583
PCA0058	10.2836	17.3928	15.9377	5.33398	15.1521	2.05476	1.70175	6.57958	3.05703
PCA0062	7.72977	12.6032	7.21216	2.38006	17.2798	1.40064	1.54415	3.22476	2.35237
PCA0063	13.0493	10.6364	11.593	3.43991	21.1771	1.55928	1.76557	4.05834	3.22563
PCA0064	10.7274	7.72278	10.7766	2.93499	15.7102	1.51827	1.56286	3.23869	3.55086
PCA0065	9.8581	10.1458	6.76613	2.19446	24.5252	2.2606	1.36645	2.79536	2.20721
PCA0066	9.37936	7.15611	7.02283	2.27221	13.8374	2.31275	1.48095	1.52874	1.93404
PCA0068	8.83614	16.674	14.3392	4.62339	24.1191	3.70633	1.85045	8.07878	5.29754
PCA0073	10.6548	13.1148	15.7272	3.5836	21.7793	3.62272	1.97451	6.34595	3.23847
PCA0074	6.80388	6.06763	7.0475	2.38048	8.61653	2.03835	1.25573	2.33097	2.0109
PCA0075	6.96358	7.13785	10.7746	2.48294	9.74092	1.66035	1.14151	2.81111	2.10393
PCA0077	6.50614	7.43547	5.48647	2.28564	13.1297	2.26391	1.21876	2.68027	1.97471
PCA0080	11.8235	10.3794	11.22	3.42351	20.2022	2.7965	1.57439	4.07	2.97387
PCA0081	11.2518	11.7264	12.5451	2.90055	18.0688	1.20481	1.51132	3.46912	3.88013
PCA0082	16.282	12.0036	10.8442	3.83189	18.467	2.36169	1.59251	3.49917	3.05514
PCA0083	11.3373	9.24413	13.0293	4.37217	21.4699	3.29388	1.81503	2.49111	2.88477
PCA0084	7.06669	5.82772	13.2856	2.48307	5.55339	1.62177	1.73463	7.9068	3.96815
PCA0086	15.4933	12.1869	14.5793	3.07082	24.2296	2.90336	1.70314	5.72656	3.27842
PCA0087	15.0682	15.499	14.58	4.54814	30.3618	1.79999	1.8429	5.22176	3.78894
PCA0089	6.43056	4.88942	5.59266	1.48334	10.4536	1.22599	1.2461	1.40968	1.39711
PCA0090	12.3117	11.8215	9.81931	3.52922	22.1908	2.21756	1.61946	4.34105	4.00127
PCA0092	7.76219	12.1441	12.3544	6.37469	13.4642	1.50295	2.20163	5.07091	5.0874
PCA0093	16.0511	14.542	16.0496	3.95363	22.7638	1.7054	1.56214	5.13361	4.42834
PCA0094	4.87488	4.12477	5.4831	1.61061	5.8391	1.26993	1.08167	1.85315	1.46013
PCA0095	11.4827	13.2225	10.892	2.93367	20.9562	2.62363	1.71217	4.29887	2.8441
PCA0096	11.3315	9.56569	11.2833	2.68095	14.3777	1.84536	1.62022	3.04755	3.24513
PCA0097	5.76372	6.45242	5.85781	2.14059	8.15438	1.41228	1.33712	2.37179	2.1902
PCA0099	15.1717	12.5907	13.178	3.48991	21.7549	3.07331	1.62589	3.58858	2.98672
PCA0100	7.62845	8.93789	8.77318	2.69822	13.2536	2.03018	1.37484	2.64064	2.4189
PCA0101	12.7897	12.0751	10.0773	3.32665	24.072	2.4872	1.53293	3.40431	2.92858
PCA0103	11.49	11.8833	10.5432	3.82335	17.1181	2.66332	1.49899	3.61556	3.0004
PCA0104	15.8898	12.3652	15.001	3.1071	26.9914	3.30822	1.77944	4.68769	2.56631
PCA0105	11.393	10.3993	10.435	2.57326	15.9853	2.26549	1.5177	3.47315	2.42511
PCA0107	8.67907	10.478	9.94928	3.49423	13.3351	1.75406	1.68096	2.79568	2.65898
PCA0108	8.05762	10.6146	8.86019	4.12542	14.1618	1.59384	2.3566	4.28672	3.72087
PCA0109	12.227	14.3902	12.0089	3.3079	22.6599	2.11701	1.95676	3.27106	3.15692
PCA0110	5.3502	7.52346	5.09939	2.21185	8.84811	1.46844	1.28321	2.18661	1.91632
PCA0111	6.90871	7.1493	7.79651	1.93761	9.39311	2.99718	1.22385	2.22009	2.19256
PCA0112	9.8245	8.65026	14.3495	3.34871	7.94068	1.35605	1.33546	4.38447	2.00704
PCA0113	9.83446	8.43307	9.85448	2.15001	13.9556	3.08795	1.25093	2.73507	2.33856
PCA0114	6.48771	7.92707	7.14808	3.12591	12.8361	1.64462	1.69306	2.16106	3.1946
PCA0115	8.67127	9.23092	8.03944	2.13827	10.1404	1.17128	1.76708	2.42283	3.63574
PCA0117	5.5185	7.62902	5.11177	2.72097	11.7987	2.87478	1.57928	2.8238	1.62316
PCA0118	10.5376	8.17419	10.9499	2.57442	14.8541	1.40459	1.5006	3.15015	3.62036
PCA0119	5.47096	7.2611	5.5338	3.14478	9.54413	1.29304	1.2317	1.41175	2.43931
PCA0120	7.67738	9.14811	8.61507	1.90625	15.1052	1.60487	1.19908	2.66977	1.69524
PCA0122	4.97066	7.01828	5.29441	2.17241	9.88464	1.62201	1.29299	2.08908	1.8194
PCA0123	6.76151	9.39394	7.00614	3.1497	16.1131	1.71045	1.66193	2.95838	2.9303
PCA0124	7.59626	13.9417	7.95019	4.03036	15.5821	1.64181	1.93783	4.13497	3.48182
PCA0125	8.57741	11.8479	7.93966	4.08781	18.1084	3.90897	1.60668	4.02016	2.47763
PCA0126	6.58275	8.89372	7.33063	2.89757	13.9444	3.00481	1.43619	3.56783	2.63982
PCA0127	8.34121	9.9736	9.15024	2.15895	13.5839	1.68667	1.33344	2.05046	2.69875
PCA0128	5.28445	9.67024	5.76697	4.19755	11.5798	1.78488	2.08092	2.36418	2.377
PCA0129	6.7283	6.73645	6.30096	2.19595	12.1648	2.05494	1.42783	1.7091	2.31177
PCA0130	4.12014	3.91478	4.14118	2.35513	4.62815	1.72016	1.37966	1.47402	1.75058
PCA0132	8.80678	10.7601	11.9131	3.99704	14.8147	1.60691	1.88427	5.06311	4.3633
PCA0133	9.16891	10.6417	9.98439	6.95023	19.2185	2.44736	1.34624	5.36832	3.68452
PCA0134	9.07101	6.89082	11.202	2.37647	13.8656	1.33551	2.16621	8.82541	3.80608
PCA0135	8.95081	6.02986	18.9898	3.715	12.1477	1.4934	1.24249	7.36882	3.41075
PCA0136	5.09086	6.02525	7.60174	3.64218	9.75523	2.02737	1.37187	3.68959	2.46152
PCA0141	9.35752	10.7719	16.318	4.69853	15.6342	2.30321	1.82144	8.20903	4.78523
PCA0144	5.97991	5.96709	11.5698	2.7877	8.60665	1.19524	1.58552	5.13788	3.12091
PCA0145	9.37624	7.52729	8.37162	2.82824	14.6446	4.906	1.67323	2.52851	1.56047
PCA0146	8.73037	10.2674	13.7061	2.20887	16.1744	1.54952	1.14323	5.60297	2.96207
PCA0147	12.7668	13.8193	17.3391	4.63381	24.6099	4.19829	1.96216	11.1372	3.03821
PCA0149	7.68396	6.03589	9.29477	1.93558	8.10645	1.80755	1.41796	1.9838	2.73858
PCA0150	4.97454	7.73822	10.0663	2.45094	9.947	1.46414	1.36325	7.45883	2.92872
PCA0151	2.44727	4.82245	4.75147	2.00089	5.56452	1.03546	1.29447	3.23083	1.94289
PCA0155	4.69389	4.00498	9.56616	2.20261	7.78055	1.62814	1.31961	3.42444	2.40981
PCA0156	13.9461	9.67152	14.4608	4.65945	19.573	1.31942	1.61087	3.40279	4.38902
PCA0157	4.84872	4.59319	5.33879	1.90151	5.22855	1.14442	1.45902	2.15256	2.16566
PCA0158	6.32425	7.62362	6.48062	1.88031	10.4092	1.14059	1.54628	2.20076	2.73244
PCA0159	8.63293	7.13995	14.4081	3.56495	14.8083	2.34993	1.44406	6.10066	2.21601
PCA0160	8.85695	9.79196	15.1222	3.10832	11.6363	3.05508	1.39709	7.08776	4.59242
PCA0161	12.3025	12.7678	8.01288	3.10935	23.0817	2.52512	1.90747	2.98162	3.50566
PCA0162	8.69416	10.7395	10.9674	3.90246	9.9764	1.20858	1.41781	2.97543	4.19357
PCA0163	3.7275	6.74869	5.50031	2.15172	8.1534	1.51537	1.28579	2.19916	2.46447
PCA0164	3.42832	4.12837	6.54983	1.64219	5.09661	1.32919	1.34286	1.71164	2.6302
PCA0165	5.03253	4.16856	3.93466	1.38091	4.63664	1.54677	1.05775	1.31367	1.60393
PCA0167	4.4736	7.20138	10.7468	3.77367	11.8889	1.14698	1.4581	5.14079	2.66012
PCA0168	8.01463	10.7768	11.9369	4.71607	10.6425	1.65354	1.64448	8.54856	4.80226
PCA0169	7.39137	9.24998	12.8874	2.23538	14.0258	1.97082	1.17324	5.96809	2.49396
PCA0170	9.56521	7.02334	7.12744	2.72974	11.1262	4.17344	1.45146	2.14701	1.81511
PCA0171	9.68397	10.2115	13.0764	3.37733	12.3619	1.863	1.26013	6.96891	4.84634
PCA0172	9.62893	8.40639	10.3368	3.30569	14.564	1.94666	2.33087	2.72566	3.88507
PCA0173	4.89101	11.2277	9.3837	2.91626	19.974	1.38977	1.50382	4.18605	4.16682
PCA0174	7.806	7.71278	7.44293	2.22362	11.5069	1.66895	1.43516	1.92575	3.20716
PCA0175	4.42358	6.65214	4.69256	1.89821	10.6124	1.41602	1.28098	1.76866	1.57757
PCA0176	7.07215	7.4667	7.73958	2.80507	9.19919	2.78437	1.33286	2.99215	2.02105
PCA0178	8.57385	9.31433	6.71572	3.16695	15.642	2.295	1.56619	2.15939	2.20761
PCA0179	1.74406	2.43741	3.47534	1.95451	3.63956	1.15389	1.14665	1.49658	1.19384
PCA0180	4.46497	4.35292	5.89265	3.71133	16.2585	1.00023	1.15392	1.48888	3.48359
PCA0181	4.43233	2.37869	1.79369	1.38664	4.5361	1.00675	1.02335	1.04757	1.08823
CRPC14	2.69624	1.97548	8.65356	2.29446	4.66506	1.0748	2.14758	2.68668	4.30559
CRPC24	1.81924	1.74588	8.62418	4.16885	2.29891	0.901308	1.70688	1.91545	1.99353
CRPC25	2.3187	2.83657	8.15986	2.07159	2.82238	1.0258	1.93483	1.46621	3.24946
CRPC27	1.76041	2.48384	11.153	1.30623	3.85717	1.13416	1.41046	1.63133	2.59326
CRPC28	2.85704	1.93695	36.77	3.12182	4.57866	1.06769	1.89651	2.65775	2.42392
CRPC31	1.63917	2.00862	15.3067	1.64638	6.40238	1.03916	1.46941	3.48168	1.44794
CRPC33	2.49533	1.90457	5.45685	2.9423	1.84122	1.36072	1.83169	3.08148	1.77574
CRPC36	3.71458	2.65942	21.6203	2.38284	6.36464	0.889109	3.34163	4.74962	2.00484
CRPC39	3.37325	2.34463	22.0421	1.84797	7.58048	1.0411	1.45591	2.06056	2.53793
CRPC45	1.99682	1.79327	13.4627	1.83572	4.42914	1.04003	1.50056	3.21499	2.65664
CRPC49	3.89951	2.53636	12.5682	2.16683	6.01451	1.03085	1.24048	2.23357	2.29702
CRPC50	2.06389	2.2473	15.7537	2.02647	4.95485	0.999752	1.84837	3.27082	1.83056
CRPC51	2.57335	2.31324	47.6727	3.11819	4.11184	0.99051	2.27201	3.4688	2.27243
CRPC52	1.52646	2.14635	11.3604	3.86211	2.95281	1.02106	2.39962	2.56043	3.04371
CRPC53	1.79791	2.14077	11.9967	1.52812	2.90004	1.12431	1.50558	2.26052	2.43933
CRPC54	1.54042	2.24127	17.2817	3.63255	3.17381	0.964725	2.14373	2.08388	3.52766
CRPC55	4.39403	2.35495	26.7191	4.3889	5.26609	0.97747	3.0178	2.46443	4.46108
CRPC57	4.64629	2.50759	13.6397	2.54678	6.46401	1.03006	1.40412	2.43201	2.69472
CRPC60	2.5722	2.47797	12.47	2.22126	4.36978	1.2693	1.7686	3.19978	3.27343
CRPC64	1.8132	2.22795	8.34659	1.43829	4.2834	1.01072	1.18041	2.00926	2.37787
CRPC65	2.24436	3.15839	17.5572	1.67663	10.1234	0.991804	2.33919	3.25706	2.70863
CRPC108	1.85268	2.12644	16.6225	1.50376	5.18843	1.0334	1.60197	2.45258	2.26759
CRPC107	1.25316	1.98294	4.22111	2.1828	1.36159	1.13308	1.51859	1.44122	1.94602
CRPC118	3.00123	2.18637	16.5957	2.50297	4.83998	0.994518	1.53457	2.60252	1.65383
CRPC119	1.17564	2.93896	2.62793	1.6084	1.18659	0.932291	1.85294	0.760925	1.4964
CRPC120	1.00877	3.58036	2.4546	1.78899	1.10618	0.995992	2.02173	0.679953	1.65777
CRPC122	1.38662	2.16806	6.52459	1.68963	2.05044	0.955241	1.853	1.34921	1.74992
CRPC125	1.87168	2.40766	33.4955	1.97132	4.24696	1.04119	4.0021	1.32895	6.1137
CRPC66	2.03491	1.97852	34.2318	1.84823	4.46738	1.09896	2.16375	2.13334	1.67367
CRPC67	2.4563	1.98587	19.4805	1.91637	3.36372	1.2195	1.71228	2.44833	2.48245
CRPC71	2.67617	1.89398	16.2584	2.13245	5.06206	1.1522	1.63312	2.41395	3.99112
CRPC74	2.41196	2.26236	9.36405	2.03213	3.30279	0.955401	2.34648	1.51535	2.92419
CRPC79	1.77843	2.54704	10.4692	1.31849	3.01729	1.35732	1.49695	1.84295	1.4482
