# Supplementary material for: Loss of Wave1 gene defines a subtype of lethal prostate cancer
Source: Oncotarget. 2015 Mar 31;6(14):12383–91. doi: 10.18632/oncotarget.3564 (PMC4494945; doi:10.18632/oncotarget.3564)
Supplement: Supplementary file 7 [file oncotarget-06-12383-s007.xls]

## Sheet: ST6
	ABI1	ABI2	CYFIP1	CYFIP2	NCKAP1	NCKAP1L	WASF1	WASF2	WASF3
PCA0001	0.747614	0.496805	-0.100811	0.189503	0.649443	1.13994	1.07661	0.509176	0.244572
PCA0002	0.702443	0.109097	0.790205	0.0920587	-0.189296	1.4409	-1.37822	-0.0400501	-0.397734
PCA0003	-0.388791	-0.395616	-0.807461	-0.543339	0.402441	-0.113676	-0.205468	-0.682141	-1.22817
PCA0005	0.8216	0.892046	0.270078	0.950264	0.84366	0.372431	0.587655	0.76055	0.921737
PCA0007	0.078634	0.362651	0.160681	0.108323	0.912038	-0.132864	-0.0583892	0.963572	-0.0950013
PCA0008	0.553376	-0.440873	0.463304	-0.416033	-0.29833	0.46183	-1.08337	0.233105	-0.0190578
PCA0009	1.64302	1.20499	0.433661	0.495628	1.73106	0.929717	0.395152	0.769687	0.209548
PCA0010	1.75743	2.93184	1.24901	1.39729	2.92438	1.54612	1.08826	3.2439	2.2995
PCA0011	-0.369333	0.877895	-0.82147	0.618836	0.915177	2.32797	-0.237657	-0.13651	-0.986722
PCA0012	0.312945	0.673928	0.525743	0.243913	0.611863	-0.00764518	-0.460269	0.941403	0.256057
PCA0013	0.439036	0.775015	0.068771	0.621471	0.593778	0.0654072	-0.691891	0.322584	0.246142
PCA0014	1.11145	1.65952	0.998704	0.88125	2.30952	0.159363	0.931757	3.11135	1.27141
PCA0015	1.71942	2.00051	0.635657	0.478154	2.93681	4.52493	0.296098	1.56158	0.729297
PCA0017	-0.650967	-0.315176	-0.564069	-0.263576	-0.803682	0.168559	-0.62003	-0.630806	-0.6098
PCA0018	0.744248	1.1917	1.07199	1.20249	2.19717	0.463693	2.20882	2.89135	2.77254
PCA0020	0.728336	1.34056	0.244511	0.627799	1.73529	0.102384	0.296751	1.12736	0.762019
PCA0021	0.424855	1.34289	0.0668239	1.5172	1.04721	0.555069	-0.150509	0.223551	1.92842
PCA0022	0.0310399	0.324831	-0.583509	-0.40582	0.773603	-0.213693	-0.468875	-0.163519	-0.0951189
PCA0024	0.0303999	0.0325257	-0.458051	-0.332625	0.315436	-0.166906	-1.17791	-0.625297	-0.375425
PCA0025	0.887025	0.603813	-0.378045	0.386003	0.482244	0.438513	0.106792	0.241138	0.603744
PCA0026	0.176045	0.91877	-0.698301	-0.138898	0.727909	-0.063613	-0.813069	0.133764	-0.0631994
PCA0027	1.65748	1.45691	0.0665772	0.433983	1.41731	2.10583	0.280593	0.250708	0.760542
PCA0028	2.61092	3.01115	1.91432	7.41806	2.62055	7.41414	-0.0154111	2.41569	1.64732
PCA0029	0.754329	1.41647	0.299951	0.0311666	1.08741	0.722853	-0.101637	1.71682	1.75123
PCA0030	0.382155	1.06595	0.323088	0.825947	0.271866	0.602764	-0.414571	0.967907	0.982166
PCA0031	-0.0175101	-0.12269	-0.973546	-0.347266	-0.332629	0.40381	-0.131121	-0.610213	-0.365593
PCA0032	0.321066	0.200685	1.51272	0.951998	0.508968	-0.233866	-0.71028	-0.0927469	1.29305
PCA0033	-0.0726563	0.413862	-0.225764	0.511214	-0.283334	1.61079	-0.509472	0.917537	0.453706
PCA0034	1.07315	1.68893	1.18599	1.3151	1.95147	0.826464	0.0796062	1.86033	1.02698
PCA0035	2.82302	1.30527	2.29565	2.35493	0.882887	1.62855	0.250229	1.78407	2.65531
PCA0036	0.588992	0.486465	0.397621	0.193633	0.13369	0.650574	-0.468359	0.155275	0.726259
PCA0037	0.910414	1.97394	0.727778	1.61838	1.46369	0.203866	0.327643	1.62882	1.16543
PCA0038	0.405958	0.891217	1.75937	6.28878	0.119486	-0.462917	-0.277354	1.24439	1.68856
PCA0040	-0.285932	-0.621092	-0.885024	-0.603902	-0.464802	0.381167	-0.0287163	-0.592291	-0.992565
PCA0050	0.0343722	0.897964	-0.843471	0.169829	0.89206	0.160271	-0.220474	-0.538254	-0.662529
PCA0052	0.420451	1.46593	0.242786	1.16646	0.633194	1.17855	0.84636	1.96554	1.21539
PCA0054	-1.20924	-0.918291	-1.20754	-0.601627	-1.08437	-0.716408	-1.63184	-0.970196	-0.90595
PCA0056	1.44674	0.476786	-0.697983	0.585809	2.25743	1.59253	0.223799	-0.139525	-1.49483
PCA0057	-0.900359	-0.83283	-1.23681	-0.538889	-0.869669	0.0332709	-1.6058	-0.9649	-1.45696
PCA0058	0.682413	2.02776	0.670372	1.0736	0.203292	-0.0276215	0.210093	1.24853	0.0962734
PCA0062	0.0425741	0.954619	-0.684337	-0.474122	0.471892	-0.535788	-0.181146	-0.277587	-0.578839
PCA0063	1.37535	0.513955	-0.00416802	0.0811885	0.963879	-0.412545	0.368528	0.101614	0.257806
PCA0064	0.793601	-0.138864	-0.13093	-0.183365	0.273735	-0.444406	-0.134697	-0.271247	0.569399
PCA0065	0.575811	0.404037	-0.753587	-0.571369	1.38654	0.132289	-0.622291	-0.47292	-0.717912
PCA0066	0.455868	-0.265829	-0.713732	-0.530631	0.0373217	0.172799	-0.338045	-1.04911	-0.979635
PCA0068	0.319767	1.86672	0.422194	0.701283	1.33528	1.25543	0.579263	1.93052	2.24284
PCA0073	0.775428	1.06924	0.637701	0.156476	1.03991	1.19047	0.887242	1.14226	0.270107
PCA0074	-0.1894	-0.509711	-0.709902	-0.473906	-0.62176	-0.0403661	-0.897142	-0.684175	-0.905999
PCA0075	-0.149389	-0.269922	-0.131243	-0.42022	-0.479819	-0.334024	-1.18069	-0.465756	-0.816866
PCA0077	-0.263996	-0.203238	-0.952264	-0.523597	-0.0520221	0.134861	-0.988916	-0.525277	-0.940664
PCA0080	1.06823	0.456369	-0.0620904	0.0725994	0.840803	0.548611	-0.10608	0.106916	0.0165975
PCA0081	0.924995	0.758184	0.143654	-0.20141	0.571494	-0.687922	-0.262639	-0.166424	0.884864
PCA0082	2.18527	0.820273	-0.120427	0.286572	0.62176	0.210826	-0.061096	-0.152755	0.0944609
PCA0083	0.946407	0.202006	0.218821	0.569654	1.00084	0.935015	0.491314	-0.611325	-0.0687597
PCA0084	-0.123556	-0.563463	0.258623	-0.42015	-1.00845	-0.364	0.291725	1.85229	0.969195
PCA0086	1.98766	0.861343	0.459467	-0.112197	1.34923	0.631628	0.213545	0.860491	0.308381
PCA0087	1.88116	1.60344	0.459578	0.661855	2.12336	-0.225544	0.560505	0.630856	0.797496
PCA0089	-0.282934	-0.773696	-0.935778	-0.943968	-0.389848	-0.671463	-0.921058	-1.10327	-1.49405
PCA0090	1.19054	0.779481	-0.279555	0.127987	1.09186	0.0988492	0.00582026	0.23022	1.00092
PCA0092	0.0506968	0.851771	0.114043	1.61888	-0.00979209	-0.456308	1.45107	0.562233	2.04152
PCA0093	2.12743	1.38902	0.687749	0.350359	1.16419	-0.299028	-0.136475	0.590755	1.41009
PCA0094	-0.672697	-0.94502	-0.952787	-0.877285	-0.972383	-0.637327	-1.32925	-0.901536	-1.43367
PCA0095	0.982835	1.0934	-0.11301	-0.184055	0.93599	0.414317	0.23598	0.211032	-0.107724
PCA0096	0.944971	0.274054	-0.0522545	-0.316474	0.10553	-0.1903	0.00769987	-0.358198	0.27649
PCA0097	-0.450005	-0.423496	-0.894611	-0.599598	-0.680101	-0.526746	-0.695093	-0.665604	-0.734215
PCA0099	1.90709	0.951827	0.241917	0.107386	1.03682	0.763655	0.0217713	-0.112083	0.0289123
PCA0100	0.0171885	0.13339	-0.441975	-0.307424	-0.0363772	-0.0467195	-0.601444	-0.543303	-0.515098
PCA0101	1.31029	0.836299	-0.239504	0.0218444	1.32934	0.308329	-0.208992	-0.195907	-0.0267912
PCA0103	0.984663	0.793339	-0.167161	0.282094	0.451474	0.445148	-0.293247	-0.0998108	0.042022
PCA0104	2.08702	0.901295	0.524949	-0.0931864	1.69787	0.946153	0.402978	0.387906	-0.373867
PCA0105	0.960373	0.460824	-0.183968	-0.372895	0.308471	0.136088	-0.246805	-0.164594	-0.509147
PCA0107	0.280416	0.478468	-0.259376	0.10965	-0.0260929	-0.261223	0.158495	-0.472774	-0.285089
PCA0108	0.124716	0.509063	-0.428467	0.440368	0.078278	-0.385692	1.83578	0.205503	0.732276
PCA0109	1.16932	1.35502	0.0603937	0.0120227	1.15106	0.0207414	0.843164	-0.256523	0.19198
PCA0110	-0.553609	-0.183521	-1.01236	-0.56226	-0.592526	-0.483112	-0.828919	-0.749845	-0.996613
PCA0111	-0.163136	-0.267355	-0.593611	-0.705951	-0.523726	0.704514	-0.976296	-0.734612	-0.73195
PCA0112	0.567394	0.0689436	0.423798	0.0334056	-0.707079	-0.570424	-0.699209	0.249972	-0.909688
PCA0113	0.569888	0.0202811	-0.274094	-0.594662	0.0522361	0.775027	-0.909066	-0.500347	-0.592072
PCA0114	-0.268616	-0.093091	-0.694285	-0.0833338	-0.0890823	-0.346246	0.188542	-0.761465	0.228075
PCA0115	0.278461	0.199045	-0.555894	-0.600812	-0.429393	-0.713967	0.372296	-0.642388	0.650718
PCA0117	-0.511442	-0.159871	-1.01044	-0.295504	-0.220039	0.609428	-0.093939	-0.459982	-1.27747
PCA0118	0.746052	-0.0377211	-0.104021	-0.372287	0.165672	-0.532714	-0.289254	-0.311528	0.635984
PCA0119	-0.523353	-0.242305	-0.944917	-0.0734448	-0.50466	-0.61938	-0.956795	-1.10233	-0.495549
PCA0120	0.0294479	0.180491	-0.466523	-0.722383	0.197361	-0.377123	-1.03779	-0.530052	-1.20842
PCA0122	-0.648701	-0.29671	-0.982084	-0.582923	-0.461675	-0.363808	-0.804656	-0.794209	-1.08946
PCA0123	-0.200015	0.23557	-0.716322	-0.0708696	0.324605	-0.295102	0.111248	-0.398765	-0.0251432
PCA0124	0.00912534	1.25453	-0.569751	0.39056	0.257574	-0.348426	0.796188	0.136474	0.503256
PCA0125	0.254946	0.785406	-0.571386	0.42066	0.576492	1.41286	-0.0259174	0.0842429	-0.458829
PCA0126	-0.244802	0.123494	-0.665943	-0.20297	0.0508251	0.710443	-0.449148	-0.121523	-0.303441
PCA0127	0.195767	0.365448	-0.383433	-0.589976	0.00531658	-0.313578	-0.704238	-0.811778	-0.246983
PCA0128	-0.570083	0.297478	-0.908714	0.478161	-0.247672	-0.237282	1.15141	-0.669068	-0.555247
PCA0129	-0.208336	-0.359857	-0.825808	-0.570593	-0.173833	-0.0274824	-0.469914	-0.967063	-0.617736
PCA0130	-0.861791	-0.99207	-1.16113	-0.487185	-1.12525	-0.28756	-0.589498	-1.07401	-1.1554
PCA0132	0.312413	0.541676	0.0455195	0.3731	0.160699	-0.37554	0.663207	0.558685	1.34777
PCA0133	0.40314	0.515148	-0.253925	1.92044	0.716626	0.277377	-0.672457	0.697526	0.697454
PCA0134	0.378613	-0.325269	-0.0648757	-0.476006	0.0408754	-0.586386	1.36313	2.27017	0.813917
PCA0135	0.348497	-0.518173	1.14425	0.225323	-0.175987	-0.463723	-0.930004	1.60756	0.435163
PCA0136	-0.618586	-0.519206	-0.623852	0.187169	-0.478011	-0.0488981	-0.608836	-0.0661341	-0.47427
PCA0141	0.450396	0.544321	0.729415	0.740653	0.264152	0.165388	0.507235	1.98978	1.75201
PCA0144	-0.39584	-0.532238	-0.00778088	-0.260541	-0.623008	-0.695352	-0.0784442	0.592697	0.157471
PCA0145	0.455085	-0.182664	-0.504321	-0.239297	0.139223	2.18742	0.139307	-0.594313	-1.33753
PCA0146	0.293268	0.431271	0.323904	-0.563821	0.332339	-0.420123	-1.17642	0.80427	0.00529435
PCA0147	1.30456	1.2271	0.887962	0.706742	1.39724	1.63762	0.856571	3.32183	0.078243
PCA0149	0.0310965	-0.516822	-0.360994	-0.707012	-0.686153	-0.219668	-0.49441	-0.842105	-0.20882
PCA0150	-0.647728	-0.135404	-0.241203	-0.436984	-0.453803	-0.486455	-0.630228	1.64851	-0.0266557
PCA0151	-1.28092	-0.7887	-1.06638	-0.672794	-1.00704	-0.819483	-0.800974	-0.274826	-0.971157
PCA0155	-0.718043	-0.97186	-0.318859	-0.567102	-0.727294	-0.359048	-0.738561	-0.186749	-0.523812
PCA0156	1.60003	0.297765	0.441081	0.720176	0.761379	-0.598882	-0.0154945	-0.196601	1.37242
PCA0157	-0.679252	-0.840068	-0.975194	-0.724863	-1.04946	-0.734832	-0.392473	-0.765335	-0.757727
PCA0158	-0.309568	-0.161081	-0.797915	-0.735973	-0.395451	-0.73781	-0.17585	-0.743406	-0.21471
PCA0159	0.268856	-0.26945	0.432891	0.146708	0.15988	0.201689	-0.429617	1.03067	-0.709484
PCA0160	0.324981	0.324749	0.543756	-0.0925499	-0.24055	0.749497	-0.546228	1.47971	1.56728
PCA0161	1.18825	0.991513	-0.560018	-0.0920083	1.20432	0.337787	0.720804	-0.388192	0.526091
PCA0162	0.284196	0.537048	-0.101309	0.323547	-0.450091	-0.684992	-0.494782	-0.391006	1.18516
PCA0163	-0.960165	-0.357115	-0.950115	-0.593763	-0.680226	-0.446659	-0.822519	-0.744136	-0.471445
PCA0164	-1.03512	-0.944214	-0.787169	-0.860735	-1.06611	-0.591292	-0.68085	-0.965908	-0.312657
PCA0165	-0.633198	-0.93521	-1.1932	-0.997633	-1.12418	-0.422265	-1.38864	-1.14695	-1.2959
PCA0167	-0.773235	-0.255686	-0.135549	0.256064	-0.208662	-0.73285	-0.39476	0.594024	-0.283997
PCA0168	0.113945	0.545409	0.0492236	0.749841	-0.366004	-0.339314	0.067923	2.14423	1.76833
PCA0169	-0.042209	0.203316	0.196796	-0.549932	0.0610984	-0.0928349	-1.10193	0.970362	-0.443184
PCA0170	0.502431	-0.295577	-0.69749	-0.290906	-0.304939	1.61831	-0.411239	-0.767857	-1.09357
PCA0171	0.532185	0.418742	0.226135	0.0484012	-0.148942	-0.176596	-0.886218	1.42564	1.81056
PCA0172	0.518395	0.014303	-0.199205	0.0108636	0.129044	-0.111601	1.7719	-0.504627	0.889598
PCA0173	-0.668657	0.646433	-0.347186	-0.193182	0.811999	-0.544232	-0.281259	0.159706	1.15953
PCA0174	0.061673	-0.141104	-0.648508	-0.556091	-0.25688	-0.327345	-0.451697	-0.868512	0.240108
PCA0175	-0.785767	-0.378746	-1.07553	-0.726593	-0.369807	-0.523836	-0.834455	-0.939972	-1.32115
PCA0176	-0.122188	-0.196239	-0.60245	-0.251439	-0.548205	0.539192	-0.705664	-0.383403	-0.89627
PCA0178	0.254053	0.217735	-0.761414	-0.0618268	0.265134	0.159013	-0.126432	-0.762226	-0.717532
PCA0179	-1.4571	-1.32308	-1.26451	-0.697092	-1.25005	-0.727482	-1.16793	-1.06374	-1.6888
PCA0180	-0.775396	-0.893902	-0.889202	0.223403	0.342956	-0.84685	-1.1499	-1.06724	0.504947
PCA0181	-0.783574	-1.33624	-1.5256	-0.994636	-1.13687	-0.841785	-1.47404	-1.268	-1.78998
CRPC14	-1.21854	-1.42658	-0.460546	-0.518973	-1.12059	-0.788924	1.31688	-0.522363	1.29248
CRPC24	-1.43826	-1.47803	-0.465108	0.463122	-1.41929	-0.923701	0.22284	-0.873198	-0.922636
CRPC25	-1.31313	-1.23365	-0.537198	-0.635748	-1.35321	-0.826985	0.788724	-1.07756	0.280638
CRPC27	-1.453	-1.31268	-0.0724917	-1.03676	-1.22258	-0.742806	-0.513033	-1.00244	-0.348056
CRPC28	-1.17825	-1.43521	3.90476	-0.0854772	-1.1315	-0.794443	0.693612	-0.53552	-0.510294
CRPC31	-1.48338	-1.41916	0.572408	-0.858539	-0.901274	-0.816612	-0.366695	-0.160713	-1.44535
CRPC33	-1.26888	-1.44247	-0.956863	-0.179537	-1.47707	-0.566796	0.532677	-0.342763	-1.13129
CRPC36	-0.963402	-1.27334	1.55265	-0.472671	-0.906038	-0.933178	4.28114	0.41608	-0.911804
CRPC39	-1.04892	-1.34387	1.61814	-0.752916	-0.752551	-0.815101	-0.400201	-0.807183	-0.401058
CRPC45	-1.39377	-1.46741	0.28612	-0.759334	-1.15037	-0.815936	-0.289354	-0.282029	-0.287327
CRPC49	-0.91707	-1.30091	0.147231	-0.585848	-0.950238	-0.823068	-0.935012	-0.728482	-0.631867
CRPC50	-1.37697	-1.36568	0.641812	-0.65939	-1.08401	-0.847224	0.57409	-0.256635	-1.07877
CRPC51	-1.24933	-1.3509	5.5975	-0.0873748	-1.19043	-0.854404	1.62578	-0.166572	-0.655434
CRPC52	-1.51162	-1.3883	-0.0402874	0.302406	-1.33675	-0.830672	1.94257	-0.57979	0.0835105
CRPC53	-1.44361	-1.38955	0.0584984	-0.920505	-1.34341	-0.750459	-0.276897	-0.716224	-0.495523
CRPC54	-1.50812	-1.36703	0.879046	0.182127	-1.30885	-0.874435	1.30734	-0.796577	0.547176
CRPC55	-0.79317	-1.34156	2.34427	0.57842	-1.04472	-0.864534	3.47723	-0.623465	1.44146
CRPC57	-0.729968	-1.30736	0.313588	-0.38677	-0.893493	-0.823682	-0.528772	-0.638211	-0.250845
CRPC60	-1.24962	-1.314	0.131994	-0.55733	-1.15787	-0.637819	0.37606	-0.288948	0.303597
CRPC64	-1.43978	-1.37002	-0.508206	-0.967572	-1.16877	-0.838705	-1.08414	-0.830519	-0.554411
CRPC65	-1.33175	-1.16154	0.921816	-0.842689	-0.431537	-0.853398	1.79255	-0.262894	-0.23752
CRPC108	-1.42989	-1.39276	0.776696	-0.933269	-1.05452	-0.821087	-0.0375956	-0.628855	-0.660069
CRPC107	-1.58009	-1.42491	-1.14872	-0.577478	-1.53762	-0.743648	-0.244589	-1.08892	-0.968158
CRPC118	-1.14213	-1.37933	0.77254	-0.409724	-1.09851	-0.85129	-0.204914	-0.560647	-1.2481
CRPC119	-1.59952	-1.21071	-1.39608	-0.878443	-1.55971	-0.899632	0.585442	-1.39839	-1.39892
CRPC120	-1.64132	-1.067	-1.42299	-0.783821	-1.56986	-0.850145	1.00446	-1.43523	-1.24431
CRPC122	-1.54666	-1.38343	-0.791088	-0.83588	-1.45066	-0.881803	0.585574	-1.13078	-1.15603
CRPC125	-1.42513	-1.32975	3.39637	-0.688287	-1.17337	-0.815029	5.92076	-1.13999	3.02478
CRPC66	-1.38423	-1.4259	3.51069	-0.752782	-1.14555	-0.770149	1.35703	-0.774079	-1.22908
CRPC67	-1.27865	-1.42425	1.22042	-0.717078	-1.28487	-0.676505	0.236258	-0.630786	-0.454217
CRPC71	-1.22357	-1.44484	0.720165	-0.603862	-1.07047	-0.728794	0.0397182	-0.646424	0.991203
CRPC74	-1.28976	-1.36231	-0.350237	-0.656426	-1.29256	-0.881678	1.81067	-1.0552	-0.0309926
CRPC79	-1.44849	-1.29852	-0.178656	-1.03034	-1.32861	-0.569442	-0.29832	-0.906177	-1.4451
