# Supplementary material for: Loss of Wave1 gene defines a subtype of lethal prostate cancer
Source: Oncotarget. 2015 Mar 31;6(14):12383–91. doi: 10.18632/oncotarget.3564 (PMC4494945; doi:10.18632/oncotarget.3564)
Supplement: Supplementary file 8 [file oncotarget-06-12383-s008.xls]

## Sheet: ST7
SAMPLE	TYPE	PTEN	WASF1
PCA0001	PRIMARY	0	0
PCA0002	PRIMARY	0	-1
PCA0003	PRIMARY	0	0
PCA0004	PRIMARY	0	0
PCA0005	PRIMARY	0	0
PCA0006	PRIMARY	-1	0
PCA0007	PRIMARY	0	0
PCA0008	PRIMARY	0	-1
PCA0009	PRIMARY	0	0
PCA0010	PRIMARY	0	0
PCA0011	PRIMARY	0	0
PCA0013	PRIMARY	0	0
PCA0014	PRIMARY	0	0
PCA0015	PRIMARY	0	0
PCA0016	PRIMARY	0	0
PCA0017	PRIMARY	0	0
PCA0018	PRIMARY	0	-1
PCA0019	PRIMARY	0	0
PCA0020	PRIMARY	0	0
PCA0021	PRIMARY	0	0
PCA0023	PRIMARY	0	0
PCA0024	PRIMARY	0	0
PCA0025	PRIMARY	0	-1
PCA0026	PRIMARY	-1	-1
PCA0027	PRIMARY	0	0
PCA0028	PRIMARY	0	0
PCA0029	PRIMARY	0	-1
PCA0031	PRIMARY	0	0
PCA0032	PRIMARY	0	-1
PCA0033	PRIMARY	0	0
PCA0034	PRIMARY	0	-1
PCA0035	PRIMARY	0	0
PCA0036	PRIMARY	0	-1
PCA0037	PRIMARY	0	0
PCA0038	PRIMARY	0	0
PCA0039	PRIMARY	0	0
PCA0040	PRIMARY	0	0
PCA0041	PRIMARY	-1	0
PCA0042	PRIMARY	0	-1
PCA0043	PRIMARY	0	0
PCA0044	PRIMARY	0	-1
PCA0045	PRIMARY	0	0
PCA0046	PRIMARY	0	0
PCA0047	PRIMARY	0	0
PCA0048	PRIMARY	0	0
PCA0049	PRIMARY	-2	0
PCA0050	PRIMARY	0	0
PCA0052	PRIMARY	0	-1
PCA0053	PRIMARY	0	0
PCA0054	PRIMARY	0	-1
PCA0055	PRIMARY	0	0
PCA0057	PRIMARY	0	-1
PCA0058	PRIMARY	0	0
PCA0059	PRIMARY	-1	0
PCA0060	PRIMARY	-1	0
PCA0061	PRIMARY	0	0
PCA0062	PRIMARY	0	0
PCA0063	PRIMARY	0	0
PCA0064	PRIMARY	0	0
PCA0065	PRIMARY	0	-1
PCA0066	PRIMARY	0	0
PCA0068	PRIMARY	0	0
PCA0069	PRIMARY	0	0
PCA0070	PRIMARY	0	-2
PCA0071	PRIMARY	0	0
PCA0072	PRIMARY	0	-1
PCA0073	PRIMARY	-2	0
PCA0074	PRIMARY	0	-1
PCA0075	PRIMARY	0	0
PCA0076	PRIMARY	0	0
PCA0078	PRIMARY	0	0
PCA0079	PRIMARY	-2	0
PCA0080	PRIMARY	0	-1
PCA0081	PRIMARY	0	0
PCA0082	PRIMARY	0	0
PCA0083	PRIMARY	-2	0
PCA0084	PRIMARY	0	0
PCA0085	PRIMARY	0	0
PCA0086	PRIMARY	0	0
PCA0087	PRIMARY	0	0
PCA0088	PRIMARY	0	-1
PCA0089	PRIMARY	0	0
PCA0090	PRIMARY	0	0
PCA0091	PRIMARY	0	0
PCA0092	PRIMARY	-1	0
PCA0094	PRIMARY	0	0
PCA0095	PRIMARY	0	-1
PCA0096	PRIMARY	0	-1
PCA0097	PRIMARY	0	0
PCA0098	PRIMARY	0	-1
PCA0099	PRIMARY	0	0
PCA0100	PRIMARY	0	0
PCA0102	PRIMARY	0	0
PCA0103	PRIMARY	0	0
PCA0104	PRIMARY	-2	0
PCA0106	PRIMARY	0	0
PCA0108	PRIMARY	0	0
PCA0109	PRIMARY	0	0
PCA0110	PRIMARY	0	0
PCA0112	PRIMARY	0	-1
PCA0114	PRIMARY	-2	0
PCA0115	PRIMARY	-1	0
PCA0116	PRIMARY	0	0
PCA0117	PRIMARY	0	-1
PCA0118	PRIMARY	0	0
PCA0119	PRIMARY	0	-1
PCA0121	PRIMARY	0	0
PCA0122	PRIMARY	0	0
PCA0123	PRIMARY	0	0
PCA0125	PRIMARY	-1	0
PCA0126	PRIMARY	-1	-2
PCA0127	PRIMARY	0	0
PCA0128	PRIMARY	-2	0
PCA0129	PRIMARY	0	0
PCA0130	PRIMARY	0	0
PCA0131	PRIMARY	0	-2
PCA0132	PRIMARY	0	0
PCA0133	PRIMARY	0	-1
PCA0135	PRIMARY	0	-1
PCA0136	PRIMARY	0	-1
PCA0137	PRIMARY	0	0
PCA0138	PRIMARY	0	-1
PCA0139	PRIMARY	-2	0
PCA0140	PRIMARY	-1	0
PCA0141	PRIMARY	0	0
PCA0142	PRIMARY	0	0
PCA0143	PRIMARY	0	0
PCA0144	PRIMARY	0	-1
PCA0145	PRIMARY	0	0
PCA0148	PRIMARY	0	0
PCA0149	PRIMARY	0	0
PCA0150	PRIMARY	0	0
PCA0151	PRIMARY	0	0
PCA0152	PRIMARY	0	0
PCA0153	PRIMARY	0	0
PCA0154	PRIMARY	0	0
PCA0155	PRIMARY	0	-2
PCA0156	PRIMARY	0	-1
PCA0157	PRIMARY	0	0
PCA0158	PRIMARY	0	0
PCA0160	PRIMARY	0	-1
PCA0161	PRIMARY	-1	0
PCA0162	PRIMARY	0	0
PCA0163	PRIMARY	0	0
PCA0164	PRIMARY	0	-1
PCA0166	PRIMARY	0	0
PCA0167	PRIMARY	0	0
PCA0168	PRIMARY	0	0
PCA0171	PRIMARY	-2	0
PCA0172	PRIMARY	0	0
PCA0173	PRIMARY	0	0
PCA0174	PRIMARY	0	-1
PCA0177	PRIMARY	0	0
PCA0178	PRIMARY	0	0
PCA0179	PRIMARY	0	-1
PCA0180	PRIMARY	0	0
PCA0181	PRIMARY	-1	-1
PCA0183	CRPC	-2	0
PCA0186	CRPC	-2	-1
PCA0187	CRPC	0	0
PCA0188	CRPC	-1	0
PCA0190	CRPC	0	0
PCA0191	CRPC	-2	-1
PCA0192	CRPC	-1	-1
PCA0193	CRPC	-2	-1
PCA0194	CRPC	0	-1
PCA0195	CRPC	-2	0
PCA0196	CRPC	0	0
PCA0197	CRPC	0	0
PCA0198	CRPC	0	-1
PCA0199	CRPC	-1	-1
PCA0202	CRPC	0	-1
PCA0203	CRPC	0	0
PCA0204	CRPC	1	0
PCA0205	CRPC	-2	0
PCA0208	CRPC	-2	-1
PCA0210	CRPC	-2	1
PCA0211	CRPC	0	0
PCA0212	CRPC	0	-1
PCA0213	CRPC	0	0
PCA0214	CRPC	-2	-1
PCA0215	CRPC	-2	0
PCA0216	CRPC	1	0
PCA0217	CRPC	-1	0
PCA0218	CRPC	-2	0
