# Supplementary material for: Loss of Wave1 gene defines a subtype of lethal prostate cancer
Source: Oncotarget. 2015 Mar 31;6(14):12383–91. doi: 10.18632/oncotarget.3564 (PMC4494945; doi:10.18632/oncotarget.3564)
Supplement: Supplementary file 9 [file oncotarget-06-12383-s009.xls]

## Sheet: ST8
CASE	TYPE	PTEN	WASF1
GSM878910_aT1	PRIMARY	0	0
GSM878911_aT3	PRIMARY	0	0
GSM878912_aT5	PRIMARY	0	0
GSM878913_aT6	PRIMARY	0	0
GSM878914_aT7	PRIMARY	0	0
GSM878915_aT8	PRIMARY	-2	0
GSM878916_aT9a	PRIMARY	-2	0
GSM878917_aT10	PRIMARY	0	0
GSM878918_aT11	PRIMARY	0	0
GSM878919_aT12	PRIMARY	-2	0
GSM878920_aT17	PRIMARY	0	0
GSM878921_aT19	PRIMARY	0	0
GSM878922_aT20	PRIMARY	0	-1
GSM878923_aT21	PRIMARY	0	0
GSM878924_aT24	PRIMARY	0	0
GSM878925_aT25	PRIMARY	0	0
GSM878926_aT26	PRIMARY	0	0
GSM878927_aT27	PRIMARY	0	0
GSM878928_aT29	PRIMARY	0	0
GSM878929_aT31	PRIMARY	0	0
GSM878930_aT32	PRIMARY	0	0
GSM878931_aT37	PRIMARY	0	0
GSM878932_aT39	PRIMARY	0	0
GSM878933_aT40	PRIMARY	0	0
GSM878934_aT41	PRIMARY	0	0
GSM878935_aT42	PRIMARY	0	-1
GSM878936_aT43	PRIMARY	0	0
GSM878937_aT44	PRIMARY	0	0
GSM878938_aT45	PRIMARY	0	-1
GSM878939_aT46	PRIMARY	0	0
GSM878940_aT47	PRIMARY	0	0
GSM878941_aT48	PRIMARY	0	0
GSM878942_aT49	PRIMARY	0	0
GSM878943_aT50	PRIMARY	0	0
GSM878944_aT51	PRIMARY	0	0
GSM878945_aT52	PRIMARY	-1	-1
GSM878946_aT53	PRIMARY	0	-1
GSM878947_aT54	PRIMARY	-2	0
GSM878948_aT55	PRIMARY	0	0
GSM878949_aT56	PRIMARY	0	0
GSM878950_aT57	PRIMARY	0	-1
GSM878951_aT58	PRIMARY	0	0
GSM878953_aT59	PRIMARY	0	0
GSM878956_aT60	PRIMARY	0	0
GSM878957_aT61	PRIMARY	0	0
GSM878959_aT62	PRIMARY	-2	-1
GSM878962_aT63	PRIMARY	0	-1
GSM878963_aT64	PRIMARY	0	0
GSM878964_aT65	PRIMARY	0	0
GSM878965_aT66	PRIMARY	0	0
GSM878966_aT67	PRIMARY	0	0
GSM878967_aT68	PRIMARY	0	0
GSM878968_aT69	PRIMARY	0	0
GSM878969_aT70	PRIMARY	0	0
GSM878970_aT73	PRIMARY	0	0
GSM878971_aT75	PRIMARY	0	0
GSM878972_aT82	PRIMARY	0	0
GSM878973_aT83	PRIMARY	-1	0
GSM878974_aT85	PRIMARY	-1	0
GSM878975_aWA16	CRPC	-1	0
GSM878976_aWA3	CRPC	-2	-1
GSM878977_aWA5	CRPC	-1	0
GSM878978_aWA4	CRPC	0	0
GSM878979_aWA13	CRPC	-2	0
GSM878980_aWA20	CRPC	-2	-1
GSM878981_aWA22	CRPC	-2	-1
GSM878982_aWA24	CRPC	-1	-1
GSM878983_aWA18	CRPC	-2	0
GSM878984_aWA25	CRPC	1	0
GSM878985_aWA31	CRPC	-2	-1
GSM878986_aWA32	CRPC	-2	0
GSM878987_aWA33	CRPC	-1	1
GSM878988_aWA35	CRPC	0	0
GSM878989_aWA37	CRPC	-2	1
GSM878990_aWA39	CRPC	0	0
GSM878991_aWA40	CRPC	-1	0
GSM878992_aWA42	CRPC	-1	1
GSM878993_aWA46	CRPC	0	0
GSM878994_aWA47	CRPC	0	-1
GSM878995_aWA2	CRPC	0	0
GSM878996_aWA6	CRPC	-2	0
GSM878997_aWA11	CRPC	-1	1
GSM878998_aWA14	CRPC	-1	-1
GSM878999_aWA19	CRPC	-1	-1
GSM879000_aWA26	CRPC	-2	0
GSM879001_aWA28	CRPC	-2	0
GSM879002_aWA7	CRPC	-1	-1
GSM879003_aWA10	CRPC	-1	-1
GSM879004_aWA23	CRPC	-1	0
GSM879005_aWA29	CRPC	0	0
GSM879006_aWA30	CRPC	-1	0
GSM879007_aWA53	CRPC	-2	0
GSM879008_aWA54	CRPC	0	-1
GSM879009_aWA55	CRPC	-1	-1
