# Supplementary material for: Loss of Wave1 gene defines a subtype of lethal prostate cancer
Source: Oncotarget. 2015 Mar 31;6(14):12383–91. doi: 10.18632/oncotarget.3564 (PMC4494945; doi:10.18632/oncotarget.3564)
Supplement: Supplementary file 10 [file oncotarget-06-12383-s010.xls]

## Sheet: ST9
CASE	PHENOTYPE	PIP	DCN	AZGP1	BANK1	NPY	HSD17B4	SERHL2	ACADL	TFF3	HSPA2	RGS2	MCCC2	SGK1	C3orf14	MALT1	DBI	CSRP2	PRR16	NEDD4L	AKAP9	SPARCL1	ZMIZ1	OR51E2	DPM3	RCBTB1	USP9X	CHD1	AMD1	STC2	TDG	HYOU1	GSPT2	ZMYND8	PFN2	PLCB4	UBA1	HDAC9	LRRFIP1	CD24	TNFSF10	TRIB3	CDH10	LAPTM4B	LDHB	SLC38A1	UGT2B15	PLA2G2A	CAMK2N1
CRPC14	HIGH WASF1	1.26708	1.14734	0	0	1.14797	8.74109	1.08641	0	1.18583	0	1.34887	8.38981	0	0	1.10915	19.5099	0	0	3.71911	2.55464	0	4.35183	1.20235	2.47474	4.2286	4.43323	1.70185	29.6199	1.78484	1.50705	17.1377	2.13208	3.46049	12.958	8.49063	18.8262	1.22444	13.1121	2.05605	0	3.19028	1.06034	11.299	46.85	5.00331	61.6101	8.79184	63.8771
CRPC36	HIGH WASF1	1.53343	5.01566	31.2273	2.01669	1.1029	9.03522	1.51421	1.04809	14.8464	1.65388	52.6827	3.14942	1.99492	0	2.38791	49.4548	1.47606	0	2.20483	4.91019	2.3069	5.34191	1.05881	7.88539	2.44318	11.2279	1.57983	14.0207	1.3026	2.36905	11.856	4.04302	5.81737	13.6776	1.45704	8.24272	7.81566	12.574	18.097	8.43348	1.60493	1.02455	3.9875	68.8146	2.87702	3.9278	7.76511	1.22749
CRPC51	HIGH WASF1	1.31067	6.10762	6.56889	1.63506	1.1983	36.0767	1.04794	2.50809	14.0144	1.6655	15.7894	11.0663	3.43774	2.34063	1.15734	63.2915	2.05999	1.71116	1.62138	6.03969	4.27917	8.00254	0	8.16403	2.70502	18.515	2.63056	29.2325	4.86839	2.7918	4.95836	2.49607	3.43088	17.0618	2.52177	17.7332	8.23586	17.0256	7.47679	12.8526	2.99467	12.2969	13.0807	106.164	3.56612	0	138.118	56.4118
CRPC52	HIGH WASF1	1.44477	1.93143	0	0	144.114	4.73244	1.10968	0	1.21616	0	7.65204	14.0069	0	0	1.30027	16.4014	1.19643	0	5.8535	3.90893	1.68087	12.5323	0	2.10983	10.9887	8.81112	3.27136	19.4146	1.67939	13.7264	6.60096	3.38601	8.95144	13.79	2.70512	6.55591	3.60517	33.5649	10.8107	0	3.62281	1.20137	10.0354	63.1496	5.83982	3.39162	2.05509	53.0904
CRPC55	HIGH WASF1	1.28442	4.24032	0	1.58045	1.1103	34.0194	6.99596	0	2.46386	1.13414	10.2888	4.00166	0	0	1.63164	18.8246	1.44874	1.79993	8.95449	9.01785	3.60801	6.22683	1.24002	4.8309	7.81024	19.1452	4.15932	19.1004	1.90713	1.65806	8.2095	5.27696	3.04076	31.2894	3.45437	10.035	10.2449	14.914	3.76546	16.786	2.08573	1.15604	2.06296	46.7068	16.4878	1.13179	10.3778	58.0911
CRPC65	HIGH WASF1	1.23111	1.05249	0	0	1.11263	9.54586	1.23498	0	0	1.4098	8.21385	1.73361	1.37119	2.39242	2.5256	9.76699	5.84041	0	2.73071	3.05671	0	1.81754	1.00615	1.37185	4.30123	6.21852	4.70065	10.2531	9.66397	2.2239	6.20693	2.01807	2.83319	24.541	1.67322	2.17921	2.92978	28.8875	2.4401	1.21903	30.8672	1.27799	28.8923	131.625	24.098	0	1.04527	5.73618
CRPC125	HIGH WASF1	1.37116	4.39257	1.13003	0	47.8417	23.2579	1.19505	3.40046	1.32192	1.0668	13.7259	2.27109	1.95498	0	1.62919	10.6328	1.54555	1.20752	3.82593	4.51225	6.59364	7.91121	0	3.74981	2.0647	16.2304	4.43312	91.5932	3.52351	7.11959	27.6978	2.50382	15.7687	6.92695	4.26248	3.80066	1.32382	33.5404	5.19708	11.9362	3.31829	14.184	2.85912	3.94543	12.2478	1.26305	89.2787	175.425
CRPC66	HIGH WASF1	1.46887	11.4756	17.8062	0	1.24479	19.3329	3.09568	1.85829	1.29296	0	4.59664	1.61119	1.83526	2.06566	4.87083	68.1073	1.94151	1.23547	3.64161	5.27285	4.31205	3.20169	0	6.67334	1.5088	7.72423	1.9317	59.5239	1.48395	7.23255	4.96133	2.22795	2.8919	7.97845	2.01236	3.13516	1.525	12.0845	7.83002	27.1062	1.77013	1.22185	1.89425	15.6879	9.6452	4.38085	17.2873	5.5709
CRPC74	HIGH WASF1	1.62466	4.24156	1.90097	1.08173	1.28535	24.7647	1.16968	3.65774	0	0	20.366	2.32506	0	0	1.25824	15.3418	1.47263	2.51031	1.80444	5.41204	1.95136	1.88625	0	2.42789	1.01705	5.07723	2.45959	54.2418	1.95881	6.86117	6.999	2.65627	5.68785	29.0623	1.18133	2.82477	2.85273	16.1803	8.73046	8.50864	1.88182	1.39701	24.1287	318.937	5.4415	28.9585	50.7359	5.8305
CRPC27	LOW WASF1	40.1401	82.4872	114.116	23.2983	402.93	252.861	56.7738	37.9321	51.3691	9.04709	89.452	55.449	12.2899	9.37393	14.1869	263.982	4.77031	5.69597	8.33374	15.7153	2.54233	4.52395	0	8.68557	1.36338	3.37717	0	15.7534	0	2.23348	2.49	0	1.60917	4.73009	0	1.72662	1.33243	6.39049	1.07973	2.5567	1.53014	1.00848	1.82897	13.2655	6.98925	1.59554	1.1217	0
CRPC31	LOW WASF1	2.46157	5.75205	1.41161	1.92075	247.018	4.89249	2.0078	3.00316	2.39155	11.3341	19.6091	1.75665	17.3182	0	1.47551	26.5037	1.18186	0	8.52751	5.15442	3.34464	43.3891	0	12.8782	1.96365	3.68012	1.58757	37.5121	1.33908	1.51956	8.36414	1.40655	2.84567	6.24741	0	3.29193	2.92751	7.07749	5.09662	2.29342	1.54494	1.01364	6.28041	6.09975	2.83843	1.12881	3.30767	6.40859
CRPC39	LOW WASF1	324.699	9.77885	279.151	10.7041	189.893	123.355	3.14077	2.71492	26.567	8.46751	8.69277	23.2586	7.35355	12.7298	3.74698	39.254	9.00343	4.32859	11.6965	8.80627	8.05352	10.7454	2.13322	24.5491	2.64428	5.76989	0	22.3344	0	1.71216	4.93618	0	2.08635	5.79285	1.72512	4.29303	1.67354	3.89219	3.00645	8.86591	2.00345	0	6.45552	7.35229	1.10152	0	1.1147	0
CRPC45	LOW WASF1	37.2543	60.3208	94.5522	15.5196	281.289	336.738	2.07254	22.598	19.3459	16.0168	85.5493	29.3705	4.16335	7.91226	8.54932	113.355	2.85193	4.98378	7.71802	13.9768	13.5829	17.8217	1.02821	14.3313	1.70206	5.29364	1.0973	9.73931	1.22506	2.9149	2.80734	1.14003	2.78006	4.67008	1.11043	3.36816	1.39211	4.73947	0	3.84122	1.61457	1.11018	2.79062	14.1953	1.06662	1.23351	1.94309	0
CRPC49	LOW WASF1	1.78758	7.22465	4.15917	9.68872	1.16737	26.3276	4.57453	1.2757	2.9241	1.39717	29.8576	2.29694	1.90754	0	5.11385	46.166	9.91365	5.15768	16.2046	9.42956	3.87754	8.92395	8.05506	10.1103	1.76208	4.74568	0	12.6927	1.46563	1.78392	4.32627	0	1.93477	9.96039	0	2.57451	1.30304	8.16787	4.24884	1.68947	2.08853	1.16633	1.71774	16.4496	2.5509	1.02611	1.06021	0
CRPC53	LOW WASF1	9.34555	78.7157	102.902	8.75528	198.068	108.604	13.5324	7.78545	44.1691	4.16446	33.6981	21.5661	2.24856	4.15697	5.10712	154.021	3.81549	4.39222	7.9506	5.98473	9.11123	11.4396	1.33675	4.34752	1.13122	3.92831	1.27399	8.92688	1.09064	1.83598	3.17032	1.282	2.66883	5.82347	0	2.30328	1.49893	8.65339	0	3.98702	1.29031	1.28038	2.27985	21.8645	1.4708	1.20951	1.31267	1.22624
CRPC57	LOW WASF1	1.96663	11.5444	5.14845	8.22599	1.16191	34.8551	3.33023	1.27437	2.79029	1.6302	21.5399	2.06007	2.19384	0	5.65593	39.6496	12.1865	3.76767	15.8863	8.79849	4.57554	11.0656	6.10779	12.8603	2.48375	5.59493	1.01379	10.9094	1.66301	1.92624	4.4595	0	2.25441	12.8077	1.02142	2.86655	1.29448	8.51012	4.0518	2.13999	2.46286	1.25584	2.24748	26.2575	3.06586	1.09111	1.38847	0
CRPC64	LOW WASF1	103.776	240.411	188.715	31.4174	592.714	387.678	41.3075	35.0267	106.253	8.37016	326.662	65.1145	4.53632	5.25761	14.8562	187.418	2.74571	3.02637	13.2571	42.0915	2.81941	13.9259	1.29811	7.24472	1.16749	3.57781	0	6.87126	1.12586	1.71956	2.20899	0	1.78615	1.77607	0	2.8346	1.29825	10.3109	0	1.477	1.33373	0	1.29843	2.51409	2.04186	1.84893	1.22581	0
CRPC79	LOW WASF1	1.42979	10.3429	1.09621	0	1.08595	5.91075	1.8739	1.03136	1.15271	1.17286	9.90241	1.79316	2.72053	1.45458	1.19002	18.261	2.70469	0	2.10577	1.89092	18.8329	3.11061	1.08924	1.16599	1.15156	3.67548	1.96022	7.17888	1.27904	1.99598	3.67687	1.25353	1.51238	5.01481	0	2.7369	1.2094	5.73421	1.70401	1.68424	1.40533	1.15224	3.20448	116.112	0	1.72337	1.13189	0
