# Supplementary material for: Loss of Wave1 gene defines a subtype of lethal prostate cancer
Source: Oncotarget. 2015 Mar 31;6(14):12383–91. doi: 10.18632/oncotarget.3564 (PMC4494945; doi:10.18632/oncotarget.3564)
Supplement: Supplementary file 11 [file oncotarget-06-12383-s011.xls]

## Sheet: ST10
CASE	PHENOTYPE	RBM10	ID2	H1F0	ACTN1	PALM2-AKAP2	SCD	ADAMTS1	NDRG1	GUCY1A3	HMGCS1	ADRM1	VAPA	CPD	HOMER2	SLC38A2	ACSL3	UGDH	KLK2	NKX3-1	FKBP5	APPBP2	ITGAV	ORM2	ELOVL5	TPD52	ALDH1A3	DNAJB9	TMPRSS2	ABCC4	DCTN3	PPAP2A	KLK3	INPP4B	CDC14B	CAMKK2	SEPP1	DBI	UNC13B	AZGP1	ELL2
CRPC14	HIGH WASF1	2.11313	3.25343	3.05338	4.19873	0.885343	8.19346	23.7987	1.9935	6.70421	2.01741	2.45581	14.7225	2.3583	1.99963	30.124	4.64553	3.47584	1.14849	1.78746	1.12585	2.0366	2.67132	0.680785	17.087	8.29052	1.39788	1.34579	1.72795	5.042	5.94419	6.35856	1.80739	0.590284	0.930298	1.77823	8.437	20.4345	2.96546	0.999143	1.19993
CRPC36	HIGH WASF1	3.68697	2.21295	5.97832	6.59858	2.01531	3.19647	1.45893	76.8097	5.93564	1.5083	1.35542	16.4177	2.11956	3.97166	10.4468	10.099	5.32204	34.6176	4.64193	1.22925	2.22414	11.0715	0.701539	20.9656	6.54512	13.1747	3.12751	4.01087	7.77688	7.51192	54.6964	50.4314	1.1223	1.39176	3.12411	16.7322	58.7692	5.90091	31.2273	1.03459
CRPC51	HIGH WASF1	7.67252	3.63093	12.477	2.69947	1.55893	4.06022	1.5056	27.8548	3.09713	2.28882	1.18133	33.669	1.99001	7.22706	14.2378	10.782	6.7046	6.00442	4.41143	1.12182	1.87708	14.2784	0.720231	90.1875	15.4148	15.9031	2.64528	5.11943	5.11367	8.81861	37.0001	38.4489	0.878765	1.64488	2.17981	68.1461	76.5586	4.94982	6.56889	1.63731
CRPC52	HIGH WASF1	8.18909	7.65864	20.956	1.88845	2.16013	2.57869	2.1226	303.942	20.5903	1.3412	1.30459	21.9514	1.30209	3.96207	5.2006	21.284	12.8829	73.0297	4.88331	1.40026	2.02929	5.95315	0.820527	9.66747	3.90593	4.22579	1.78448	1.56803	61.5962	4.44068	122.73	18.9479	0.583219	1.18153	4.69896	16.2793	19.0795	6.86054	0.897669	1.19506
CRPC55	HIGH WASF1	5.65432	1.37279	5.5721	2.00916	2.68922	2.20377	25.5819	24.2163	14.525	1.40571	1.77836	25.3995	2.05315	5.47126	12.0502	10.2337	11.9487	60.5735	3.97507	1.05916	2.44606	7.62627	1.03929	40.1128	9.5807	20.1565	2.72427	8.17962	15.8119	10.1422	64.5915	129.011	0.873441	1.54381	4.3601	15.093	21.825	13.9822	0.982679	1.1839
CRPC65	HIGH WASF1	2.60102	0.80468	3.44607	11.5312	6.73594	3.06124	1.56569	77.0418	1.37493	1.38445	1.46905	22.9761	1.55325	1.67804	54.9912	12.5636	2.14423	1.09932	1.1801	1.4991	1.72591	7.44638	0.814225	13.6412	5.53043	6.66573	5.12931	0.910541	1.01856	7.79324	2.47828	1.13903	2.01061	1.64447	1.60766	1.75212	11.0687	2.60719	0.80169	2.12974
CRPC125	HIGH WASF1	3.53946	6.25605	8.64487	2.20511	1.59675	2.98813	2.24879	38.4981	33.5123	2.32834	0.929252	16.3202	2.3297	3.58178	10.3347	53.7219	5.07502	36.9142	4.39775	1.47152	1.27728	3.853	0.892703	7.59558	4.49865	2.40274	2.36644	1.45391	13.8422	2.54417	103.93	99.7292	1.31141	3.20588	2.00412	36.2983	12.0643	7.86888	1.13003	1.54557
CRPC66	HIGH WASF1	3.49902	4.63959	3.56377	4.17104	1.87251	3.10064	1.39136	14.1139	15.5364	1.24053	1.45273	35.9164	1.47037	4.38933	4.86693	43.9378	2.88505	12.5106	4.15864	0.937589	1.85022	27.8386	0.798356	55.9294	3.12432	2.20749	1.55387	2.32506	10.4786	6.41885	64.5776	91.3388	0.697542	1.89245	2.5698	96.5899	83.3197	8.59305	17.8062	1.57717
CRPC74	HIGH WASF1	3.19569	3.0945	3.41546	2.4692	1.46911	2.05644	3.31997	43.7422	24.6351	1.05693	1.01114	14.4074	1.27413	2.72962	11.5857	5.13501	6.98253	7.27719	5.4375	1.3337	1.29104	7.64558	0.798057	14.7755	6.65266	1.4123	1.31537	1.75231	1.58399	3.01174	46.9055	20.5449	0.605954	1.38451	2.06881	56.5627	17.8504	2.73961	1.90097	1.34547
CRPC27	LOW WASF1	1.71455	2.17261	1.90608	1.94902	1.06019	2.39237	1.4575	18.4625	13.1058	1.35857	1.02902	14.6782	1.59634	4.9532	4.44448	21.9969	3.28963	37.1436	3.64457	2.16801	2.18262	6.02537	0.907246	78.4526	18.7717	5.91433	2.23298	4.40144	21.3412	14.5178	245.393	200.615	1.35505	1.77943	5.21341	148.344	314.669	24.236	114.116	2.88208
CRPC31	LOW WASF1	1.53504	1.86392	8.10138	3.32861	0.902569	2.17552	2.07986	51.4758	1.99766	1.12443	1.21018	18.6779	1.20621	3.53443	41.7882	27.5038	20.9263	8.14256	2.813	1.19404	2.28415	55.534	0.941012	42.7449	8.19367	11.202	1.76744	2.33588	14.2296	7.36733	27.0443	45.5745	1.48702	1.60467	2.3693	28.9746	31.4424	11.2201	1.41161	2.17615
CRPC39	LOW WASF1	2.99859	1.77888	4.39672	2.69827	1.06275	3.23987	2.04905	68.3195	16.2144	1.34827	1.81683	24.7377	2.61694	8.05948	21.3692	8.93132	5.40054	22.0396	4.92193	1.85687	3.30434	17.0247	26.3331	42.4818	10.9775	51.3988	5.76252	9.3043	71.1006	12.7617	66.9015	64.7534	5.02005	2.80149	5.97472	44.3712	46.482	8.27152	279.151	1.67578
CRPC45	LOW WASF1	2.03982	1.58762	2.22067	2.25662	1.42572	2.35103	1.74947	16.8463	7.49788	1.49955	1.19183	23.7352	1.83801	2.39166	7.99221	13.6429	3.29765	6.63664	3.34994	0.907523	2.2297	12.8523	0.863778	113.746	8.89258	23.7447	4.27372	2.30073	28.9101	5.39036	246.632	54.582	2.05012	3.4984	3.87183	157.273	141.239	9.14077	94.5522	4.62981
CRPC49	LOW WASF1	2.3059	2.17484	3.93802	1.91002	1.23708	2.33401	3.28306	29.1192	3.38778	1.55706	1.41938	24.2474	1.60128	2.00785	8.41872	12.4103	2.16383	29.7471	4.38004	1.23396	1.92699	12.6359	0.79254	31.5307	11.571	12.3844	7.79742	13.974	25.775	14.4301	132.968	121.554	0.940837	4.17279	3.80926	62.7293	54.4675	11.9887	4.15917	1.71721
CRPC53	LOW WASF1	1.78208	2.07549	2.42694	3.26172	1.97143	2.88809	1.62979	19.3657	14.2697	1.7748	0.95272	12.5043	1.56805	1.9194	4.73464	13.0636	3.05511	25.292	3.24899	1.23664	1.87601	7.19626	0.967687	38.4814	6.36462	9.08902	2.26494	2.85215	25.2621	5.67574	51.2028	126.02	1.39676	2.55436	4.19769	112.478	188.621	12.1264	102.902	2.20946
CRPC57	LOW WASF1	2.33916	2.82446	4.54436	2.63847	1.34863	2.58432	4.60251	22.8871	4.08852	1.60633	1.69448	24.7319	1.68842	2.27946	11.0622	11.9936	2.6841	27.5888	4.18048	1.25656	2.15129	18.3274	0.84452	29.158	10.5242	11.1583	9.04518	10.8874	30.1804	15.1845	121.608	77.1787	0.972414	4.2793	3.8199	69.2218	46.7854	11.0644	5.14845	1.70921
CRPC64	LOW WASF1	1.68305	1.33725	1.94965	1.38794	1.13443	2.44747	1.14727	38.0641	18.8229	1.5703	0.830743	13.9088	1.96934	2.98619	5.1393	27.8086	3.5931	35.5018	3.77982	1.72526	2.03876	4.85877	0.909551	77.5519	13.7514	16.0172	2.40061	6.34961	58.3546	7.84516	96.2437	299.539	2.84835	1.84789	7.10268	74.1111	217.321	22.4767	188.715	3.45597
CRPC79	LOW WASF1	1.83638	3.92011	1.97618	3.05338	2.26968	1.76463	3.67184	16.8665	5.88384	0.863707	1.03808	18.0499	1.0383	1.53872	10.2106	2.26902	3.10214	3.01734	2.57614	1.28671	1.3664	21.3907	1.26131	3.78869	1.21327	1.84453	1.22591	1.07789	1.78416	2.15141	10.8626	3.0456	0.819964	0.971686	1.77155	37.563	21.2153	4.29138	1.09621	1.8885
